# Supplementary material for: Separated and reunified: An apparent time investigation of the voice quality differences between Hong Kong Cantonese and Guangzhou Cantonese
Source: PLoS One. 2023 Oct 18;18(10):e0293058. doi: 10.1371/journal.pone.0293058 (PMC10584129; doi:10.1371/journal.pone.0293058)
Supplement: S2 File — (CSV) [file pone.0293058.s002.csv]

SUBJ_ID	ACCENT	GENDER	AGE	SYLLABLE	TONE	POSITION	CREAKY	DURATION	seg_Start	seg_End	item	mean_H1H2	mean_H2H4	mean_H1A1	mean_H1A2	mean_H1A3	mean_H42K	mean_2K5K	mean_CPP	mean_HNR05	mean_HNR15	mean_HNR25	mean_HNR35	mean_f0
1	GZC	Male	Middle	fu	1	0	0	168.188	1304.537	1472.725	1	0.613158061	-0.173849738	0.130111849	0.568076132	-0.195894719	-0.378353664	0.747105175	-0.011639062	0.222375723	-0.056098995	0.168462997	0.317012515	0.133174599
1	GZC	Male	Middle	fu	1	1	0	209.125	1173.76	1382.885	2	0.303772989	0.171974374	0.610030902	0.381687243	0.008707168	-0.308288593	0.621461443	-0.029704046	0.173550004	-0.26025058	-0.067677666	0.150714574	-0.005948827
1	GZC	Male	Middle	ji	1	0	0	213.561	1576.133	1789.694	11	0.669013461	0.012661619	0.433368885	0.569691358	0.10759808	0.329308873	-0.109574587	0.103122455	0.043875711	0.009212684	0.123447716	0.086588615	0.11739308
1	GZC	Male	Middle	ji	1	1	0	276.423	1199.062	1475.485	12	0.537268533	0.013651718	0.339590341	0.308148148	0.223461899	0.197905561	-0.123151869	0.225269255	0.350223617	0.342960557	0.480815505	0.486297941	0.209036192
1	GZC	Male	Middle	si	1	0	0	158.998	1639.74	1798.738	20	0.70220565	-0.06406523	0.214275166	0.406152263	0.683407824	0.345859498	-0.16112695	0.437885782	0.269290749	0.331737046	0.307238191	0.108211546	0.177258916
1	GZC	Male	Middle	si	1	1	0	258.941	1269.628	1528.569	21	0.59340201	0.010064065	0.181644652	0.348168724	0.241593555	0.259205858	-0.178700191	0.105330799	0.211286206	0.321924207	0.417122519	0.436867178	0.162194352
1	GZC	Male	Middle	fu	2	0	0	204.473	1361.591	1566.064	3	0.285369399	-0.032743157	0.385992835	0.83563786	0.772123821	0.913574017	-0.774978112	-0.386043986	0.213159435	0.014546017	0.143595497	0.298716189	-0.054591542
1	GZC	Male	Middle	fu	2	1	0	233.786	1229.631	1463.417	4	0.419970928	0.097682003	0.243525583	0.318786008	-0.57251007	-0.708956385	0.933855652	-0.310562042	0.293193153	0.044640371	0.221927347	0.369705289	0.065354368
1	GZC	Male	Middle	ji	2	0	0	205.92	1182.94	1388.86	13	0.503431713	-0.002387886	0.039593076	0.363837449	0.719836672	0.27645463	-0.06835784	-0.427133677	-0.205132648	-0.181092034	-0.147371272	-0.178667743	0.048238632
1	GZC	Male	Middle	ji	2	1	0	303.314	1115.933	1419.247	14	0.170397523	0.073127548	-0.23294774	-0.153045267	-0.318324781	0.242328926	-0.06552924	0.024056476	0.426426581	0.433008507	0.475832721	0.473023819	-0.139680233
1	GZC	Male	Middle	si	2	0	0	163.854	1387.687	1551.541	22	0.31470644	-0.03875364	-0.12619575	0.037078189	0.373569497	0.32508964	-0.104150859	-0.03694452	0.204299061	0.307433875	0.308863012	0.230407751	-0.045733528
1	GZC	Male	Middle	si	2	1	0	266.964	1157.925	1424.889	23	0.395639259	-0.057460687	-0.055312167	0.031265432	0.146631352	0.272379579	-0.030239084	0.100950312	0.180855597	0.321132251	0.324043483	0.267258781	0.010252685
1	GZC	Male	Middle	fu	3	0	0	168.388	967.333	1135.721	5	0.498438981	0.025264997	0.183777723	0.479763374	-0.188280086	-0.469848798	0.856118532	-0.21954928	0.212578734	-0.094731632	0.091678595	0.276318127	-0.078429272
1	GZC	Male	Middle	fu	3	1	0	284.185	1167.948	1452.133	6	0.318068634	0.169842749	0.431202997	0.59149177	-0.159962479	-0.259896416	0.468779886	0.018155489	0.445898799	0.241491106	0.443738636	0.56665321	-0.06707676
1	GZC	Male	Middle	ji	3	0	0	193.808	1085.107	1278.915	15	0.531985085	0.008246942	0.077824268	0.452067901	0.487877283	0.285363586	-0.088939275	0.140990135	0.0854614	0.189432328	0.316522883	0.327396044	0.043516903
1	GZC	Male	Middle	ji	3	1	0	357.088	1216.155	1573.243	16	0.393768565	-0.022632499	-0.055104329	0.248960905	0.03000607	0.23184914	-0.077193849	0.158982713	0.641707448	0.553435422	0.593175751	0.586935809	-0.074889036
1	GZC	Male	Middle	fu	4	0	1	159.424	1459.718	1619.142	7	0.224672944	0.222807222	0.241053409	0.483600823	-0.41622248	-0.553816092	0.596165675	-0.483826591	-0.302325146	-0.561268368	-0.422151727	-0.165264433	-0.317618984
1	GZC	Male	Middle	ji	4	0	0	356.476	1097.597	1454.073	17	0.352777602	0.116528829	-0.026389914	0.672716049	-0.012547591	-0.001400087	0.061937367	-0.548122002	0.447949985	0.353701469	0.360207358	0.378877675	0.006937293
1	GZC	Male	Middle	si	4	0	1	167.671	1599.231	1766.902	24	0.021184352	0.038439138	-0.132769984	0.094156379	0.318589637	0.434501337	-0.203807386	-0.080894199	-0.804893811	-0.776061872	-0.850764053	-0.753540573	-0.454483362
1	GZC	Male	Middle	si	4	1	1	251.89	758.055	1009.945	25	-0.612260633	0.239767036	-0.505236962	-0.75712963	-0.448645368	0.415841096	-0.119335503	0.722943253	-0.624286417	-0.426598608	-0.428032032	-0.501655228	-0.639532282
1	GZC	Male	Middle	fu	5	0	1	179.462	1156.067	1335.529	8	0.006003918	0.257344205	0.187671945	0.465720165	-0.607471169	-0.581817837	0.863499832	-0.167562675	-0.433601049	-0.707149265	-0.566760803	-0.304142107	-0.21006284
1	GZC	Male	Middle	fu	5	1	0	305.24	1065.827	1371.067	9	0.377880301	0.066721025	0.545820002	0.38691358	-0.154588092	-0.40776688	0.839102032	-0.114055571	0.167864753	-0.235068832	-0.00053387	0.230940654	-0.114241018
1	GZC	Male	Middle	ji	5	0	0	249.576	1020.458	1270.034	18	0.446211212	0.073395457	-0.004118467	0.559012346	0.232941566	0.090406177	-0.030939499	-0.412254503	0.183908961	0.16287703	0.170737746	0.24135648	-0.135775156
1	GZC	Male	Middle	ji	5	1	0	291.031	840.141	1131.172	19	0.233280667	-0.043762376	-0.193896136	0.024557613	0.046990013	0.236538863	0.026835784	0.101565753	0.482389304	0.545379737	0.559425897	0.496875252	-0.113485881
1	GZC	Male	Middle	si	5	0	0	175.537	1105.139	1280.676	26	0.23161221	0.053675015	-0.121809282	0.093744856	0.206224135	0.464916241	-0.2845527	-0.096135397	-0.000978762	0.070552204	0.017617703	-0.003665725	-0.1299186
1	GZC	Male	Middle	si	5	1	0	264.419	1336.412	1600.831	27	0.407533338	-0.122748981	-0.046593923	0.203786008	0.149853777	0.367168143	-0.178538557	0.347271246	0.859826258	0.807888631	0.827413053	0.777472749	-0.044859605
1	GZC	Male	Middle	fu	6	1	0	269.328	1043.756	1313.084	10	0.229653037	0.283913803	0.751819947	0.518333333	-0.392363295	-0.590127298	0.954984847	0.199601774	0.083335285	-0.181364269	0.039885489	0.215163504	-0.118379425
1	GZC	Male	Middle	si	6	1	0	276.84	1134.606	1411.446	28	0.230790621	0.106965638	0.05397763	0.197088477	0.150659383	0.247322191	-0.039667752	-0.045198661	0.077443979	0.116448569	0.111965647	0.072297134	-0.256743471
72	HKC	Male	Young	fu	1	0	0	211.622	1886.994	2098.616	2278	0.517094411	-0.579253085	-0.490195435	-0.651743263	-0.382219001	-0.893584823	0.931064986	0.111099003	0.327713755	0.248171121	0.442599942	0.524102678	0.730905218
72	HKC	Male	Young	fu	1	1	0	201.499	1664.565	1866.064	2279	-0.974673429	0.888905273	0.775514555	0.409004036	0.88495366	-0.063618301	-0.312516542	0.447436386	0.534628167	0.359078451	0.564020908	0.62089121	0.429342616
72	HKC	Male	Young	ji	1	0	0	227.88	1987.191	2215.071	2289	0.751549613	-0.603603142	-0.286909936	-0.443041271	-0.413234677	0.05023271	-0.293069583	0.391249387	0.686943761	0.825202465	0.767931468	0.7027003	0.674682739
72	HKC	Male	Young	ji	1	1	0	245.321	1731.307	1976.628	2290	0.190984068	-0.510588235	-0.651168512	-0.804629606	-0.572424578	0.067559402	-0.18726057	0.770718684	0.727592904	0.801463103	0.732281483	0.643560396	0.344372427
72	HKC	Male	Young	si	1	0	0	185.829	2760.203	2946.032	2300	0.347226064	-0.566571566	-0.573234932	-0.721546674	-0.760280712	-0.08380828	-0.172306192	0.501400316	0.749976261	0.835621407	0.738853935	0.552639182	0.671440633
72	HKC	Male	Young	si	1	1	0	197.218	1749.102	1946.32	2301	-0.049659341	-0.737457926	-0.808938089	-0.796870199	-0.717494946	-0.148999755	0.21987184	0.858246608	0.802581035	0.725925773	0.636869616	0.506767419	0.366313793
72	HKC	Male	Young	fu	2	0	0	219.175	1590.773	1809.948	2280	-0.05451565	-0.275871133	-0.164182042	-0.484702513	0.09072047	-0.382183392	0.547865153	0.486449082	0.31403168	0.164118944	0.284290001	0.378797644	-0.255749672
72	HKC	Male	Young	fu	2	1	0	318.402	1833.484	2151.886	2281	-0.447569284	-0.238442058	-0.339456061	-0.778060148	-0.123353293	-0.370343758	0.446757679	0.468686318	0.493219388	0.325052033	0.38603233	0.40018891	-0.174052762
72	HKC	Male	Young	ji	2	0	0	291.537	1303.091	1594.628	2291	0.282311357	-0.687873057	-0.606592866	-0.378028902	-0.524215264	-0.158885169	0.122365397	0.335868795	0.446795287	0.519030643	0.42327945	0.278375375	-0.387543351
72	HKC	Male	Young	ji	2	1	0	267.739	2683.544	2951.283	2292	-0.196024794	-0.657983651	-0.850627306	-0.481234214	-0.46435028	-0.104101685	0.234756565	0.497302893	0.491061332	0.529301214	0.433007453	0.281264585	-0.480514892
72	HKC	Male	Young	si	2	0	0	207.036	1961.247	2168.283	2302	0.198545156	-0.690091361	-0.5566817	-0.353948705	-0.349250543	-0.188231131	0.199212927	0.099220836	0.334429626	0.371005832	0.259481173	0.119013224	-0.142338317
72	HKC	Male	Young	si	2	1	0	259.437	1617.339	1876.776	2303	-0.21657702	-0.638711332	-0.672904196	-0.574107538	-0.822281552	-0.249938761	0.469081284	0.561444995	0.393076956	0.30276341	0.142338593	-0.060095566	-0.32989206
72	HKC	Male	Young	fu	3	0	0	197.307	2184.492	2381.799	2282	-0.374376313	0.006045841	-0.30696187	-0.687499024	-0.122621	-0.622770202	0.63291774	0.515065657	0.377590746	0.240777299	0.336540509	0.35315035	0.007229792
72	HKC	Male	Young	fu	3	1	0	193.998	1691.606	1885.604	2283	-0.344275396	-0.024600096	-0.316616099	-0.75395912	-0.155452153	-0.641844261	0.733976457	0.476161935	0.232483059	0.198780061	0.344787533	0.417213024	-0.102352345
72	HKC	Male	Young	ji	3	0	0	252.168	1436.446	1688.614	2293	0.194651913	-0.399724315	-0.571824518	-0.712579091	-0.515984591	-0.076252688	-0.079215714	0.498152891	0.420536061	0.587619264	0.552589294	0.514379375	-0.012737215
72	HKC	Male	Young	ji	3	1	0	309.415	1943.274	2252.689	2294	0.143609446	-0.635582625	-0.70270876	-0.531008983	-0.600266982	-0.162858931	0.169958905	0.577289816	0.645543614	0.687547139	0.679121092	0.620624514	-0.277841714
72	HKC	Male	Young	si	3	0	0	199.679	1431.474	1631.153	2304	0.15051483	-0.732944382	-0.656274429	-0.440614503	-0.823372364	-0.20966223	0.345197465	0.69081894	0.777806552	0.76977765	0.720172297	0.538815424	-0.178136569
72	HKC	Male	Young	si	3	1	0	298.487	1681.353	1979.84	2305	-0.110701296	-0.738188812	-0.800672407	-0.656982164	-0.797375949	-0.188644838	0.376750017	0.879692693	0.81750615	0.711377171	0.67328429	0.581231248	-0.215249328
72	HKC	Male	Young	fu	4	0	0	224.742	1867.15	2091.892	2284	-0.031197172	-0.299592883	-0.118075714	-0.562463221	0.124436477	-0.308369397	0.40301595	-0.061101727	0.055626052	-0.088260144	-0.07182267	-0.02288032	-0.527909907
72	HKC	Male	Young	fu	4	1	0	149.228	1418.005	1567.233	2285	-0.503427079	-0.581086713	0.731890119	0.90021091	0.866920935	0.879654881	-0.739876019	0.137034817	0.053286719	-0.0631772	-0.011809118	0.074452717	-0.694660137
72	HKC	Male	Young	ji	4	0	0	311.934	1632.487	1944.421	2295	0.18395574	-0.473171983	-0.550471505	-0.2984351	-0.638056371	-0.318619526	0.175997771	0.084356781	0.253908239	0.331357801	0.258242184	0.120313368	-0.531759908
72	HKC	Male	Young	ji	4	1	0	284.126	1545.494	1829.62	2296	-0.103980329	-0.290899183	-0.292693727	-0.132175498	-0.048445784	-0.10859258	0.018910636	0.20830382	-0.043454616	0.147048035	0.033472074	-0.130614513	-0.714860951
72	HKC	Male	Young	si	4	0	0	212.649	1366.271	1578.92	2306	-0.294687772	-0.253123898	-0.219264726	-0.292196329	-0.584156528	-0.224784301	0.285170997	0.487909334	0.755708058	0.716792713	0.570564321	0.371574619	-0.54925377
72	HKC	Male	Young	si	4	1	0	201.318	1635.372	1836.69	2307	-0.32208391	-0.186420901	-0.313347	-0.130269496	-0.308135322	-0.030630631	0.03103016	0.217348662	0.132202512	0.204871515	0.049036879	-0.128958773	-0.713447725
72	HKC	Male	Young	fu	5	0	0	172.791	2257.206	2429.997	2286	-0.186353158	-0.158788267	-0.199562662	-0.529769561	0.169289447	-0.413004545	0.472118131	-0.08716831	0.209150158	-0.007933728	0.052637692	0.210167796	-0.303082339
72	HKC	Male	Young	fu	5	1	0	269.769	1834.429	2104.198	2287	-0.004005942	-0.247110114	-0.165559656	-0.448269757	0.090651817	-0.461664081	0.60530055	0.051533809	0.457671889	0.286665155	0.336172684	0.435370597	-0.461659761
72	HKC	Male	Young	ji	5	0	0	264.505	1790.191	2054.696	2297	0.045725117	-0.688873217	-0.721120678	-0.311339669	-0.408360349	-0.192972429	0.032339625	-0.040985125	0.20718201	0.275347745	0.239376633	0.237948661	-0.495239456
72	HKC	Male	Young	ji	5	1	0	290.893	1765.722	2056.615	2298	0.081522463	-0.66447187	-0.726926336	-0.474401771	-0.601769709	-0.131036172	0.219878805	0.858922247	0.580862359	0.686327199	0.718536444	0.649849983	-0.349303129
72	HKC	Male	Young	si	5	0	0	233.576	1581.699	1815.275	2308	-0.162522412	-0.480634717	-0.282328823	-0.25770082	-0.695716847	-0.136599439	0.212467786	0.559614232	0.450722949	0.478203886	0.42304714	0.292365818	-0.409962721
72	HKC	Male	Young	si	5	1	0	312.499	1658.776	1971.275	2309	-0.188443215	-0.346177272	-0.122219489	-0.207957297	-0.32944811	-0.234484636	0.290032737	0.093161881	-0.114040312	-0.064240526	-0.145649018	-0.220813424	-0.549586294
72	HKC	Male	Young	fu	6	1	0	269.047	2084.967	2354.014	2288	-0.631186927	0.049809264	0.598502118	0.761468559	0.746679889	0.636542282	-0.734032179	0.119272054	-0.111183046	-0.189020545	-0.124199013	-0.013534837	-0.391382961
72	HKC	Male	Young	ji	6	1	0	266.576	1625.13	1891.706	2299	-0.153752369	-0.59620452	-0.820079267	-0.543403203	-0.543392196	-0.138025639	0.171184788	0.57303983	0.488229962	0.589696458	0.571493563	0.458095344	-0.567391897
72	HKC	Male	Young	si	6	0	0	225.083	1758.467	1983.55	2310	0.02951693	-0.699592883	-0.679551729	-0.540684807	-0.92207178	-0.275566805	0.404576165	0.787544271	0.734231085	0.687835638	0.596166876	0.427491944	-0.209310663
72	HKC	Male	Young	si	6	1	0	257.028	1879.212	2136.24	2311	-0.265345013	-0.438743388	-0.251157578	-0.318640802	-0.616232503	-0.275719224	0.378289336	0.801296791	0.710397514	0.590100357	0.520152938	0.373030337	-0.428391806
2	GZC	Female	Middle	fu	1	0	0	278.505	1183.53	1462.035	29	0.173185252	-0.288992583	0.540888013	-0.180380836	-0.154847119	-0.580043635	0.86833006	-0.368982036	0.520899239	0.14632427	0.203924806	0.304592796	0.981277782
2	GZC	Female	Middle	fu	1	1	0	271.228	1693.949	1965.177	30	0.670288598	-0.622927186	0.276193363	0.592873181	0.098756313	-0.641364969	0.867622233	-0.47011976	-0.070364138	-0.087736377	-0.03395148	0.120857083	0.6777016
2	GZC	Female	Middle	ji	1	0	0	314.012	1299.765	1613.777	39	0.01373842	-0.151136957	-0.464961358	-0.298690695	-0.018975724	-0.00203859	0.12836085	0.084251497	0.796069193	0.674253105	0.579207418	0.558566355	0.782864964
2	GZC	Female	Middle	si	1	0	0	270.677	1966.564	2237.241	49	0.369410257	-0.121844204	0.610704652	-0.581383956	-0.234367023	0.038017318	-0.087611262	0.520538922	0.248031231	0.196788632	0.145281341	-0.020895879	0.811065069
2	GZC	Female	Middle	si	1	1	0	267.086	1402.962	1670.048	50	0.051851456	-0.04912073	-0.066791938	-0.658227627	-0.707445826	-0.038324129	-0.010104227	0.644341317	0.316510736	0.39244713	0.425974851	0.328896714	0.772721565
2	GZC	Female	Middle	fu	2	0	0	259.984	1425.407	1685.391	31	0.387980885	-0.068607445	-0.148113351	-0.153926457	0.053397056	-0.800088634	0.904790218	-0.021736527	0.157986134	-0.00716124	-0.010758288	0.094917783	-0.135935106
2	GZC	Female	Middle	fu	2	1	0	328.033	1658.816	1986.849	32	0.117622874	0.37029634	0.391156236	0.135916951	0.15749742	-0.754755574	0.753095857	-0.03491018	0.096627852	-0.025858789	-0.033456116	0.082765824	-0.15170396
2	GZC	Female	Middle	ji	2	0	0	386.61	2106.27	2492.88	40	0.799684972	-0.804519971	0.264434005	0.106068294	0.19902243	0.201090884	-0.136472545	0.201526946	0.565901595	0.486102719	0.368144291	0.327655257	0.065021723
2	GZC	Female	Middle	ji	2	1	0	381.045	1544.859	1925.904	41	0.690322236	-0.691987325	0.180506137	-0.145318287	0.050355727	0.128362992	-0.109249527	0.054161677	0.624015616	0.495736824	0.344608154	0.239249157	0.04722871
2	GZC	Female	Middle	si	2	0	0	287.709	1626.847	1914.556	51	0.580211976	-0.420663718	-0.085134111	0.200618202	0.41292565	0.031642463	0.014889137	-0.268502994	0.035309955	0.156327627	0.075295313	0.0506073	-0.088497953
2	GZC	Female	Middle	si	2	1	0	333.496	1738.678	2072.174	52	0.573986171	-0.526802939	-0.067579936	0.371148631	-0.273458969	-0.046417127	0.040505388	-0.038892216	0.514235714	0.424549625	0.283360854	0.179348832	-0.037831186
2	GZC	Female	Middle	fu	3	0	0	290.564	1434.702	1725.266	33	0.57124169	-0.069289968	-0.105149265	-0.005802934	0.125813284	-0.875830095	0.862589584	0.103143713	0.439254224	0.151314759	0.18480884	0.282067504	0.034227379
2	GZC	Female	Middle	fu	3	1	0	266.867	1625.803	1892.67	34	0.382790934	-0.362231431	0.002079103	0.279199837	0.407472981	-0.419970001	0.685979721	0.273293413	0.831082991	0.242956249	0.230407723	0.288167358	0.004877069
2	GZC	Female	Middle	ji	3	0	0	339.814	2841.683	3181.497	42	0.809146488	-0.840150434	0.328286104	0.070702476	0.132884375	0.174180132	-0.060112191	0.654041916	0.690664333	0.637350341	0.589978407	0.592873556	0.157573018
2	GZC	Female	Middle	ji	3	1	0	395.131	2288.692	2683.823	43	0.754096698	-0.695191002	0.454414305	-0.098136646	-0.184109053	0.095970546	-0.084072128	0.770808383	0.67183146	0.600436388	0.551733774	0.514888537	0.221693162
2	GZC	Female	Middle	si	3	0	0	293.557	1250.161	1543.718	53	0.735259097	-0.765769405	0.090953175	-0.005732948	0.205007332	0.170273403	-0.05038665	0.219371257	0.261708286	0.363567193	0.275155595	0.244931213	-0.033416208
2	GZC	Female	Middle	si	3	1	0	311.403	3240.639	3552.042	54	0.846490643	-0.698408608	0.273526292	-0.581512262	-0.531689567	0.101049976	-0.246065368	0.886646707	0.070673756	0.158800492	0.086498158	-0.116309051	0.111271001
2	GZC	Female	Middle	fu	4	0	0	161.091	1361.287	1522.378	35	0.553514697	-0.103583243	-0.034253675	-0.080372088	0.038125238	-0.899059112	0.914154766	-0.131437126	0.078387292	-0.069027638	-0.081404801	0.049449402	-0.111218263
2	GZC	Female	Middle	fu	4	1	0	185.52	2101.114	2286.634	36	-0.212932162	0.030901557	-0.049953023	0.651392412	0.853831532	0.597811413	-0.591718427	-0.549610778	-0.444598506	-0.346939689	-0.410174012	-0.187203438	-0.380695146
2	GZC	Female	Middle	ji	4	0	1	467.114	964.807	1431.921	44	0.308476386	-0.263934255	-0.197381421	0.744787566	-0.503796231	0.53248108	-0.622572596	-0.608233533	0.545507168	0.802249077	0.833519624	0.797451431	-0.196958738
2	GZC	Female	Middle	ji	4	1	1	480.354	1522.086	2002.44	45	0.617769709	-0.559229725	0.013220185	0.412509842	0.079248357	0.044501261	-0.07572685	-0.276586826	0.570195867	0.444992727	0.263889242	0.227061386	-0.237487129
2	GZC	Female	Middle	si	4	0	0	161.484	1554.08	1715.564	55	0.629078677	-0.19856531	-0.00775269	0.141760709	0.254928583	-0.007213472	-0.156348322	-0.081047904	-0.668425658	-0.153463131	-0.288479614	-0.372717777	-0.08306085
2	GZC	Female	Middle	si	4	1	1	273.785	1472.797	1746.582	56	-0.206503457	0.54750148	-0.074890135	-0.561473187	-0.843686526	-0.250767028	-0.254814107	-0.321017964	-0.320724238	-0.18309276	-0.304712308	-0.300737115	-0.88401768
2	GZC	Female	Middle	ji	5	0	0	375.094	1830.802	2205.896	46	0.599188403	-0.471950413	-0.050644037	0.758481323	-0.459001792	-0.01271562	-0.013091257	0.321736527	0.626034866	0.546592816	0.410872603	0.403217046	-0.079349054
2	GZC	Female	Middle	ji	5	1	0	407.188	1384.683	1791.871	47	0.607774248	-0.632802869	-0.04198818	-0.018283615	-0.097289958	0.124347174	-0.195533613	0.347664671	0.550784142	0.444478013	0.376209831	0.338136023	-0.133200231
2	GZC	Female	Middle	si	5	0	0	282.349	1702.674	1985.023	57	0.54553755	-0.368638785	-0.120606152	0.636753856	-0.052137077	0.327940274	-0.213335457	0.244700599	-0.279639227	-0.015419044	-0.019065159	-0.028499806	-0.144481278
2	GZC	Female	Middle	si	5	1	0	315.407	1478.492	1793.899	58	-0.521136236	0.712156562	-0.363406577	-0.604560698	-0.690436105	0.012401991	-0.197685406	0.249281437	-0.400767315	-0.204386259	-0.386015496	-0.636181324	0.051068585
2	GZC	Female	Middle	fu	6	0	0	364.488	2399.067	2763.555	37	0.278479323	0.064205871	-0.199345355	-0.003446768	-0.522467822	-0.855682825	0.832280441	-0.04242515	-0.343851383	-0.361250979	-0.299631652	-0.297943836	-0.092917954
2	GZC	Female	Middle	fu	6	1	0	314.591	1255.233	1569.824	38	0.269359532	-0.054901278	-0.260312169	-0.253468638	-0.505968609	-0.875946001	0.962909876	0.237784431	0.346799488	0.113002126	0.127880097	0.188122594	-0.10983199
2	GZC	Female	Middle	ji	6	0	0	370.584	1647.772	2018.356	48	0.789550685	-0.760364941	0.189574178	0.400915639	-0.037397491	0.185457149	-0.176754968	0.429580838	0.599286532	0.504296744	0.425568398	0.450774419	-0.020073332
2	GZC	Female	Middle	si	6	0	0	278.89	1937.365	2216.255	59	0.694636517	-0.598036007	0.057348083	-0.108354475	-0.174746103	0.203272653	-0.211063333	0.460898204	0.112472235	0.190891798	0.043668233	-0.286329046	-0.049202642
2	GZC	Female	Middle	si	6	1	0	334.043	1148.095	1482.138	60	0.597874897	-0.69147195	-0.029913623	-0.272259645	-0.445370119	0.133578782	-0.064394543	0.321227545	-0.167732382	0.104039387	0.094246158	0.025742338	-0.11491499
73	HKC	Male	Young	fu	1	0	0	270.827	2166.256	2437.083	2312	-0.081164538	0.164515992	-0.253308582	-0.564287433	-0.672270671	-0.803213232	0.836557507	0.059465198	-0.047730109	-0.086592158	0.14963378	0.28470473	0.426905129
73	HKC	Male	Young	fu	1	1	0	312.787	2608.677	2921.464	2313	0.183115017	-0.148264554	-0.647461036	-0.798671608	-0.802627103	-0.863624213	0.813219427	0.586702939	0.396997254	0.201032791	0.543030331	0.772978266	0.825168018
73	HKC	Male	Young	ji	1	0	0	312.945	2324.086	2637.031	2324	0.289976594	-0.504365231	-0.70243261	-0.60009626	-0.011253845	-0.028156151	0.00368929	0.021989251	0.344438501	0.386514699	0.512217298	0.465005576	0.334324692
73	HKC	Male	Young	ji	1	1	0	324.603	2263.076	2587.679	2325	0.205338151	-0.474298369	-0.752763275	-0.795215864	-0.116569568	-0.038074289	0.073513685	0.644933979	0.513127207	0.56961381	0.694064703	0.617387047	0.49587157
73	HKC	Male	Young	si	1	0	0	276.65	2545.701	2822.351	2336	0.125676508	-0.240884119	-0.433051011	-0.383308466	0.084002171	0.090271203	-0.068103148	0.614730277	0.82586213	0.858714175	0.92957546	0.855267524	0.278004778
73	HKC	Male	Young	si	1	1	0	255.645	2116.069	2371.714	2337	0.246499405	-0.492287381	-0.731523379	-0.76720412	-0.089647187	-0.005351673	-0.02102199	0.562922168	0.715067223	0.70295452	0.830606388	0.764643799	0.742621743
73	HKC	Male	Young	fu	2	0	0	288.448	2267.627	2556.075	2314	0.094945181	-0.236931988	-0.567560042	-0.562198585	-0.801519812	-0.801537005	0.968770764	-0.368535598	-0.284005563	-0.190343403	0.070897527	0.252879254	-0.377591712
73	HKC	Male	Young	fu	2	1	0	307.192	2288.778	2595.97	2315	0.11595286	-0.089749159	-0.294666821	0.32369447	0.396656414	0.441638358	-0.348425882	-0.632326986	-0.521415071	-0.448297739	-0.259274906	-0.101520551	-0.639198875
73	HKC	Male	Young	ji	2	0	0	373.921	2206.761	2580.682	2326	0.048330801	0.244478515	-0.466898712	-0.485190355	0.012035462	-0.071064209	-0.003081791	-0.188932387	0.007267929	0.130139058	0.133276697	0.062807714	-0.376895081
73	HKC	Male	Young	ji	2	1	0	400.42	2604.627	3005.047	2327	0.085993512	0.198398705	-0.469296515	-0.786860471	-0.24343767	-0.148643983	0.034424933	0.39080353	0.163424985	0.231441112	0.266374303	0.119701874	-0.401469176
73	HKC	Male	Young	si	2	0	0	333.375	2209.395	2542.77	2338	0.014544409	-0.071964567	-0.460966083	-0.364152669	0.09883843	0.138659019	-0.029545958	-0.233282463	-0.074819015	0.085832319	0.101086033	0.017903871	-0.477736843
73	HKC	Male	Young	si	2	1	0	271.849	2530.06	2801.909	2339	0.142183715	-0.157753077	-0.485524229	-0.55312124	-0.088720825	0.046667038	0.027894321	0.480857276	0.302628294	0.345992402	0.355011136	0.221260506	-0.506396946
73	HKC	Male	Young	fu	3	0	0	333.842	3040.815	3374.657	2316	-0.384568636	-0.626199906	-0.747495843	-0.05604274	0.115701104	0.612908615	-0.406461003	-0.392449074	-0.336535787	-0.254723175	-0.017123964	0.173603895	-0.305878938
73	HKC	Male	Young	fu	3	1	0	343.62	2406.419	2750.039	2317	-0.063688252	-0.395783825	-0.596457439	0.223102469	0.364501538	0.660990143	-0.462091441	-0.165815142	-0.221147605	-0.16782118	0.083195187	0.245621957	-0.279255141
73	HKC	Male	Young	ji	3	0	0	347.316	2471.35	2818.666	2328	-0.077616721	0.182743495	-0.442031171	-0.471107475	0.012621675	-0.054335357	0.004689131	0.286364541	0.327606005	0.466423223	0.519206484	0.474243125	-0.225203742
73	HKC	Male	Young	ji	3	1	0	526.479	2336.874	2863.353	2329	-0.082724921	-0.041744389	-0.332459295	-0.432160562	0.001780351	0.051534221	-0.018959025	0.535717603	0.413444599	0.447515769	0.522972011	0.455768028	0.032053944
73	HKC	Male	Young	si	3	0	0	335.973	2085.951	2421.924	2340	-0.20413912	0.165674375	-0.542437251	-0.580824951	0.058440384	0.049863563	-0.028394241	0.722009157	0.563360793	0.654590388	0.760154295	0.666980388	-0.18348628
73	HKC	Male	Young	si	3	1	0	320.442	2110.097	2430.539	2341	-0.16864452	0.140905413	-0.50015083	-0.473090437	0.190193595	0.085559949	0.006682487	0.399270121	0.31650797	0.439924754	0.466057447	0.389745124	-0.280425123
73	HKC	Male	Young	fu	4	0	0	280.863	2204.721	2485.584	2318	0.140935408	-0.142302287	-0.30295858	0.300360976	0.355483988	0.495689703	-0.363239994	-0.666034105	-0.426411326	-0.318992291	-0.081082819	0.088855643	-0.780065644
73	HKC	Male	Young	fu	4	1	0	299.911	2564.001	2863.912	2319	0.188666694	0.102406201	-0.032934989	0.528141695	0.643741632	0.464693434	-0.457395982	-0.596549665	-0.562027032	-0.449301022	-0.246628246	-0.11271659	-0.766601916
73	HKC	Male	Young	ji	4	0	0	452.076	2569.679	3021.755	2330	0.12910935	-0.061794642	-0.381583324	-0.5532175	-0.087099692	0.064403854	-0.044619522	0.054900139	0.128376306	0.244085427	0.214097766	0.167478171	-0.632397794
73	HKC	Male	Young	ji	4	1	0	670.379	1996.992	2667.371	2331	0.055787788	0.058898684	-0.414410024	-0.467834625	0.037228153	0.021740825	-0.061237146	-0.044841086	0.065425627	0.125262808	0.113043878	0.053004379	-0.509268314
73	HKC	Male	Young	si	4	0	0	335.476	2731.577	3067.053	2342	0.063622552	-0.074605	-0.413141509	-0.19260721	0.133634883	0.154457872	-0.068723303	-0.179404154	-0.029385543	0.129121021	0.128473354	0.066561488	-0.662464554
73	HKC	Male	Young	si	4	1	0	348.135	2515.552	2863.687	2343	0.108890075	0.058063967	-0.346057161	-0.416470135	0.180314818	0.086545637	0.007460845	-0.08223741	-0.087536108	0.007354948	-0.0141942	-0.089813127	-0.709674682
73	HKC	Male	Young	fu	5	0	0	341.731	2433.553	2775.284	2320	0.405017862	-0.323521145	-0.406265228	-0.300476488	-0.770949882	-0.839750515	0.972801772	-0.38212461	-0.310502479	-0.20601232	0.025738755	0.200380818	-0.524835332
73	HKC	Male	Young	fu	5	1	0	285.356	2163.059	2448.415	2321	0.130193405	-0.383399344	-0.486560699	-0.363969774	-0.656508051	-0.674873308	0.969403575	-0.243978502	-0.345194537	-0.233905057	0.036879205	0.22931208	-0.50128832
73	HKC	Male	Young	ji	5	0	0	400.102	2005.764	2405.866	2332	0.031527943	0.335241259	-0.514382952	-0.53721904	-0.071655509	-0.111444005	-0.008188578	0.052219494	0.104732356	0.205016414	0.23859206	0.165432636	-0.476553464
73	HKC	Male	Young	ji	5	1	0	264.505	1790.191	2054.696	2333	-0.005510615	0.580205272	-0.072034652	-0.171247052	0.432675954	0.13337974	-0.200145547	0.323415832	0.278827431	0.143609605	0.02614286	-0.046671926	-0.459829861
73	HKC	Male	Young	si	5	0	0	340.998	2291.359	2632.357	2344	0.031659344	-0.026004003	-0.502308853	-0.46741108	0.079898679	0.09629114	0.008441702	0.194346759	0.179672622	0.290383977	0.330599499	0.236253842	-0.478178936
73	HKC	Male	Young	si	5	1	0	309.48	2256.87	2566.35	2345	0.044585883	-0.063242622	-0.415361411	-0.419579343	0.088460286	0.114573704	0.039911406	0.37957667	0.210634428	0.329600531	0.305857231	0.225112205	-0.580279992
73	HKC	Male	Young	fu	6	0	0	383.732	3101.713	3485.445	2322	0.156851312	-0.037843363	0.490683374	0.781200366	0.863144563	0.724541961	-0.695510204	-0.386769292	-0.386854962	-0.299125816	-0.102564691	0.109408917	-0.448755219
73	HKC	Male	Young	fu	6	1	0	383.811	3205.284	3589.095	2323	-0.230057898	-0.139474469	-0.353320184	-0.350897627	-0.749549484	-0.64895027	0.886385066	0.055696371	-0.150008916	-0.024543543	0.311477969	0.39008242	-0.348288566
73	HKC	Male	Young	ji	6	0	0	379.872	2522.663	2902.535	2334	-0.076992568	0.211260168	-0.492354101	-0.624710016	-0.119355889	-0.049952665	0.077525708	0.728352465	0.454955244	0.620759101	0.712910706	0.739640399	-0.315663027
73	HKC	Male	Young	ji	6	1	0	395.195	2524.704	2919.899	2335	-0.103190572	-0.030739747	-0.388389991	-0.50900515	-0.142681382	0.005624548	0.048118969	0.37087121	0.219050676	0.356667036	0.442224416	0.376460028	-0.273784804
73	HKC	Male	Young	si	6	0	0	348.562	2384.234	2732.796	2346	-0.027027471	0.164277501	-0.513942066	-0.371583963	0.125876606	0.059241521	-0.033855403	0.019282065	0.211575907	0.363284276	0.397368723	0.347615809	-0.447567374
73	HKC	Male	Young	si	6	1	0	343.144	2457.302	2800.446	2347	-0.009863261	-0.095592181	-0.502424875	-0.38732252	0.085377239	0.133524531	-0.029109318	0.142804061	0.100531365	0.22455092	0.210763897	0.120060931	-0.433407015
3	GZC	Male	Middle	fu	1	0	0	305.708	2303.022	2608.73	61	0.203944931	-0.241759881	0.450459532	0.149768389	0.090304304	-0.504571498	0.47639842	-0.051343642	0.423299663	0.282473634	0.433071777	0.66786969	0.195662869
3	GZC	Male	Middle	fu	1	1	0	225.567	2340.319	2565.886	62	0.217682103	-0.43862789	0.192489376	0.072486638	0.129208931	-0.479214921	0.564668099	-0.384927188	0.063358923	-0.043800109	0.024927728	0.336026828	0.088224058
3	GZC	Male	Middle	ji	1	0	0	227.775	2122.885	2350.66	72	0.679319149	-0.55750318	-0.20585038	-0.239328073	-0.745493314	-0.198545248	0.120482429	0.226962918	0.301268687	0.447214	0.180606261	-0.032689237	0.311759451
3	GZC	Male	Middle	ji	1	1	0	251.208	1929.14	2180.348	73	0.75391239	-0.471562048	-0.198932701	0.177164673	0.028785525	-0.146206672	0.051195675	0.100915778	0.095348148	0.468547947	0.593408772	0.694602363	0.365151786
3	GZC	Male	Middle	si	1	0	0	274.003	2213.32	2487.323	82	0.152060075	-0.827556257	-0.625180354	-0.552669891	-0.458893052	-0.017960909	0.139594741	0.405284492	0.502470034	0.612218742	0.451441315	0.286154583	0.050789506
3	GZC	Male	Middle	si	1	1	0	190.696	1935.349	2126.045	83	0.746623279	-0.568030881	-0.270876569	-0.266877068	-0.19288434	-0.21000447	0.103754534	0.192944002	0.069597306	0.45052444	0.348211778	0.23695305	0.741399261
3	GZC	Male	Middle	fu	2	0	0	241.506	2353.548	2595.054	63	-0.564635795	0.051243585	0.051487301	-0.088266735	0.049267416	-0.481230444	0.583188928	-0.488124906	-0.348632997	-0.316072301	-0.205682663	0.201628873	-0.526488656
3	GZC	Male	Middle	fu	2	1	0	227.105	1892.93	2120.035	64	-0.337051314	-0.072141071	0.245103271	0.013265462	0.22583082	-0.437246536	0.529317714	-0.710403843	-0.468412121	-0.484973706	-0.360700421	0.113078889	-0.233339288
3	GZC	Male	Middle	ji	2	0	0	336.315	2365.991	2702.306	74	-0.096851064	-0.753493881	-0.671456336	-0.514319165	-0.54467087	-0.162330855	0.071112035	-0.031676925	0.697885522	0.734486623	0.707012472	0.710891089	-0.381098575
3	GZC	Male	Middle	ji	2	1	0	273.084	1553.054	1826.138	75	-0.181877347	-0.660832566	-0.272260105	-0.313728684	-0.325608456	0.010947214	-0.091157783	-0.41408197	0.2832	0.357291876	0.250417114	0.302267646	-0.469374854
3	GZC	Male	Middle	si	2	0	0	242.012	2067.489	2309.501	84	-0.649341677	-0.446909681	-0.256421913	-0.429167727	-0.236065674	0.155634118	0.023395947	0.024440775	0.167159596	0.330750884	0.157148757	0.087543916	-0.498388006
3	GZC	Male	Middle	si	2	1	0	251.216	1885.493	2136.709	85	-0.413066333	-0.635829276	-0.526514478	-0.708210741	-0.745956319	-0.091194279	0.310588942	-0.039033178	-0.230707071	-0.042938015	-0.52356488	-0.646039604	-0.306174502
3	GZC	Male	Middle	fu	3	0	0	252.517	2384.737	2637.254	65	-0.536760951	-0.09059964	-0.11484007	-0.129651311	0.051107253	-0.189881751	0.22503639	-0.475273983	-0.177093603	-0.166746171	-0.041827042	0.34155222	-0.596822736
3	GZC	Male	Middle	fu	3	1	0	276.07	2190.957	2467.027	66	-0.354413016	-0.140202658	0.202042363	-0.078595062	0.098504371	-0.329659881	0.447092258	0.003633088	0.314079461	0.177056812	0.255637235	0.54468221	-0.284373411
3	GZC	Male	Middle	ji	3	0	0	297.492	2132.548	2430.04	76	0.179414268	-0.768144931	-0.388450769	-0.277851871	-0.39949435	-0.035100979	0.104124212	0.15655307	0.173721212	0.426730653	0.427950772	0.552714788	-0.447793643
3	GZC	Male	Middle	ji	3	1	0	308.97	1375.549	1684.519	77	0.26387985	-0.747247445	-0.550640709	-0.120549758	-0.246787901	0.028826852	0.001307733	0.101636391	0.279375084	0.510020403	0.491252994	0.452587033	-0.188516773
3	GZC	Male	Middle	si	3	0	0	324.806	2770.784	3095.59	86	-0.206988736	-0.704154055	-0.464887835	-0.638513617	-0.857723354	-0.022056971	0.291402694	0.844978231	0.425217508	0.631633093	0.380771455	0.122820185	-0.418555114
3	GZC	Male	Middle	si	3	1	0	250.877	2602.053	2852.93	87	-0.457361702	-0.635583629	-0.38704088	-0.596304403	-0.691492278	-0.01528709	0.190397634	0.419996997	0.292293603	0.447041582	0.251623028	0.122676461	-0.355581514
3	GZC	Male	Middle	fu	4	0	0	336.912	2519.218	2856.13	67	-0.546793492	0.501022064	0.080831439	0.001740901	0.250296994	-0.55579666	0.369423072	-0.61441225	-0.293952862	-0.305451306	-0.227934253	0.168141169	-0.945167452
3	GZC	Male	Middle	fu	4	1	0	280.897	2528.771	2809.668	68	-0.937561952	0.164960302	-0.152208716	0.665258335	0.689043224	0.569149498	-0.755560177	-0.54045939	-0.113837037	-0.101054628	0.050582308	0.395672309	-0.832968241
3	GZC	Male	Middle	ji	4	0	0	348.034	2025.784	2373.818	78	-0.461727159	-0.357775146	-0.056296736	0.046128786	-0.438082183	0.193376407	-0.091601396	0.063864285	-0.079897643	0.176665996	0.120624432	0.089524114	-0.809836877
3	GZC	Male	Middle	si	4	0	0	257.194	2059.525	2316.719	88	-0.591649562	-0.150870729	-0.19080278	0.037821329	0.020134637	0.245463042	-0.359229223	-0.347245158	-0.093915152	0.149964079	0.118460395	0.162056851	-0.944826638
3	GZC	Male	Middle	si	4	1	0	143.735	2048.322	2192.057	89	-0.800370463	-0.267184279	-0.229765787	-0.295942988	-0.118742575	0.203925393	-0.050188304	-0.287584447	-0.226408081	-0.039834478	-0.251358718	-0.248371127	-0.815004054
3	GZC	Male	Middle	fu	5	1	0	266.545	4425.237	4691.782	69	-0.478468085	0.044540948	0.272365517	-0.088653601	0.14814341	-0.294355724	0.356927982	0.039723765	0.014055219	-0.098675249	-0.02775254	0.29492175	-0.452779419
3	GZC	Male	Middle	ji	5	0	0	291.826	2281.553	2573.379	79	-0.244075094	-0.561784445	0.063333004	-0.296146602	-0.365950836	-0.027843472	-0.017379451	-0.049391983	0.603598653	0.713773384	0.727430412	0.764755669	-0.59978012
3	GZC	Male	Middle	ji	5	1	0	325.551	1902.937	2228.488	80	-0.242773467	-0.716646927	-0.741529137	-0.358330364	-0.452581559	-0.038782559	0.149714655	0.008347095	0.368048485	0.476341274	0.40969687	0.46691153	-0.597191034
3	GZC	Male	Middle	si	5	0	0	247.327	2341.31	2588.637	90	-0.907364205	-0.523463614	-0.828257074	-0.732797149	-0.752621158	-0.023820553	0.2743883	0.091908122	0.044751515	0.228426104	0.023226233	-0.077882466	-0.647988786
3	GZC	Male	Middle	si	5	1	0	267.615	2029.119	2296.734	91	-0.354112641	-0.486002544	-0.049616233	-0.838595062	-0.890767309	-0.297923524	0.532580116	0.63915328	0.407030303	0.47357108	0.099677872	-0.18332801	-0.462030866
3	GZC	Male	Middle	fu	6	0	0	337.523	2239.309	2576.832	70	-0.554543179	-0.166802649	-0.101716243	-0.06316111	0.065155807	-0.373058637	0.581035558	-0.258489716	-0.143692929	-0.12541165	0.009333443	0.347732354	-0.605387057
3	GZC	Male	Middle	fu	6	1	0	221.849	2089.506	2311.355	71	-0.536100125	-0.011361144	0.258477452	-0.089834564	0.234469524	-0.329375432	0.484078464	-0.015012761	-0.022696296	-0.13396362	-0.010572396	0.384765251	-0.550796377
3	GZC	Male	Middle	ji	6	0	0	324.434	2778.5	3102.934	81	-0.255509387	-0.706522788	-0.629502256	-0.550409773	-0.537055652	-0.144248039	0.438552714	0.526167242	0.268331313	0.367510561	0.127149583	0.020760141	-0.519155661
3	GZC	Male	Middle	si	6	1	0	234.024	2380.719	2614.743	92	-0.677937422	-0.391867351	-0.23670982	-0.782794604	-0.456663316	0.022081352	0.179482914	0.545083321	0.41330101	0.548676686	0.261980672	0.046822102	-0.581013371
74	HKC	Female	Young	fu	1	0	0	294.413	1548.823	1843.236	2348	0.94452504	-0.005585914	0.051480294	0.650373759	-0.695753078	-0.585928339	0.512381648	0.17622229	0.260413656	-0.021187293	0.14895895	0.333827143	0.586962937
74	HKC	Female	Young	fu	1	1	0	285.801	1590.162	1875.963	2349	0.95703427	0.278364704	0.056997387	0.56447618	-0.180609059	-0.412161936	0.190373659	0.197935014	0.496041129	0.090086723	0.216577917	0.411986753	0.7588267
74	HKC	Female	Young	ji	1	0	0	313.961	1540.19	1854.151	2360	-0.801468097	-0.269196519	-0.98595943	-0.095314069	-0.871300387	0.765375523	-0.296417493	0.187033101	0.586173565	0.623448805	0.550773392	0.394337808	0.537532359
74	HKC	Female	Young	ji	1	1	0	282.191	1477.488	1759.679	2361	-0.979099162	-0.176988464	-0.956962366	-0.205623117	-0.703284836	0.583441601	-0.051996026	0.461494078	0.884621763	0.808078195	0.82064069	0.73896941	0.724405177
74	HKC	Female	Young	si	1	0	0	294.813	1940.658	2235.471	2372	-0.815871085	-0.126614046	-0.904991784	-0.03825728	-0.774958277	0.766961377	-0.326886037	0.260795627	0.815262148	0.850797758	0.812503874	0.710238239	0.455896099
74	HKC	Female	Young	si	1	1	0	282.505	1979.06	2261.565	2373	-0.591174043	-0.026573568	-0.516941893	0.141927926	-0.64637647	0.764735226	-0.416110131	0.510142727	0.79278353	0.712078961	0.636807258	0.519888893	0.446689932
74	HKC	Female	Young	fu	2	0	0	327.13	1443.159	1770.289	2350	0.506458759	0.618397086	-0.064788125	0.183967422	-0.861930848	-0.863571894	0.885108367	-0.232159125	0.049359141	0.066666667	0.211089511	0.43084648	-0.324578345
74	HKC	Female	Young	fu	2	1	0	337.661	2730.861	3068.522	2351	0.78583156	-0.299008298	-0.01747259	0.230413924	-0.770583731	-0.559095393	0.798382094	0.13389007	0.135644057	0.015025634	0.21767109	0.382187244	-0.442473826
74	HKC	Female	Young	ji	2	0	0	315.969	1396.763	1712.732	2362	-0.286470052	-0.05033394	-0.260063037	0.332076314	-0.613092223	0.633459283	-0.368911056	0.04208928	0.457234239	0.609074793	0.534206745	0.46046081	-0.328646022
74	HKC	Female	Young	ji	2	1	0	326.41	2051.295	2377.705	2363	0.596803197	-0.343311071	0.13130573	-0.290929376	-0.008352477	0.19527222	0.075417148	0.839902824	0.656822005	0.865238848	0.89724171	0.891257434	-0.362113354
74	HKC	Female	Young	si	2	0	0	270.323	1638.586	1908.909	2374	0.400425661	-0.182999393	0.29526683	0.68164677	-0.30475349	0.724701722	-0.563765383	-0.001336168	0.367660925	0.621771837	0.574304792	0.446543926	-0.28950656
74	HKC	Female	Young	si	2	1	0	301.115	1899.776	2200.891	2375	0.599756765	-0.263833232	0.154915008	0.80764253	-0.295815908	0.772463471	-0.589595118	0.327239599	0.721215854	0.81590724	0.754329023	0.677860475	-0.222356319
74	HKC	Female	Young	fu	3	0	0	277.508	1937.152	2214.66	2352	0.673960822	0.431714228	0.089464185	0.398772732	-0.782819894	-0.746241042	0.73723415	-0.287245673	-0.029714042	-0.126328398	0.082106331	0.336277198	-0.087225339
74	HKC	Female	Young	fu	3	1	0	344.841	1810.608	2155.449	2353	0.792694262	0.492228294	0.023485359	0.301718175	-0.742640042	-0.795372732	0.689564706	0.291891892	0.215863915	0.033683101	0.234508213	0.427142908	-0.008140655
74	HKC	Female	Young	ji	3	0	0	349.915	1427.628	1777.543	2364	-0.525014116	-0.077373001	-0.61893268	-0.011391275	-0.653334904	0.571819451	-0.161300002	0.42402065	0.807737686	0.834976762	0.83896543	0.741205798	0.004168397
74	HKC	Female	Young	ji	3	1	0	360.536	1726.411	2086.947	2365	-0.223489554	-0.144039668	-0.051652703	-0.442017182	-0.103791404	0.207534667	0.248107374	0.727391436	0.814892558	0.907546356	0.947020539	0.93296535	0.052443345
74	HKC	Female	Young	si	3	0	0	233.226	1889.339	2122.565	2376	-0.203127307	-0.113823113	0.053613857	-0.387403771	-0.098631482	0.215769195	0.247572127	0.496720316	0.707948542	0.810531359	0.823413067	0.802158043	-0.038285992
74	HKC	Female	Young	si	3	1	0	338.405	1653.226	1991.631	2377	0.441254398	-0.102873912	0.321343714	0.843088252	-0.552633956	0.41029316	-0.249745555	0.698542363	0.758553863	0.759292799	0.815952441	0.734311456	0.024860185
74	HKC	Female	Young	fu	4	0	0	288.184	1515.093	1803.277	2354	0.674568909	0.001315523	-0.106478813	0.251567556	-0.86160099	-0.703996277	0.851558097	-0.208867294	-0.070236206	-0.060878731	0.046031612	0.207193476	-0.588213986
74	HKC	Female	Young	fu	4	1	0	260.09	1881.228	2141.318	2355	0.65432828	0.263205829	-0.186702944	0.173658373	-0.866281832	-0.847422987	0.9231758	-0.184057091	0.088421901	0.061156629	0.171746542	0.323343186	-0.631654371
74	HKC	Female	Young	ji	4	0	0	417.715	1376.69	1794.405	2366	-0.047578508	-0.127342643	-0.202499933	0.423463126	-0.544772339	0.779707771	-0.524781542	-0.138779229	0.143547585	0.398562599	0.364595836	0.30818703	-0.460426735
74	HKC	Female	Young	ji	4	1	0	322.423	1709.013	2031.436	2367	0.59610824	-0.291256831	0.078688613	0.777027781	-0.421114842	0.692858074	-0.43587373	0.500364409	0.520235021	0.763854152	0.739531739	0.679099747	-0.474322569
74	HKC	Female	Young	si	4	0	0	319.688	1551.572	1871.26	2378	0.719358902	-0.340639547	-0.03708413	0.775465804	-0.546594412	0.741423918	-0.88122377	0.293713939	0.189642019	0.473355373	0.40751134	0.269271037	-0.803843265
74	HKC	Female	Young	si	4	1	0	249.511	1798.126	2047.637	2379	0.61202276	-0.268953653	0.128784246	0.78925583	-0.300693095	0.777183806	-0.590616954	0.275918615	0.455907508	0.661108715	0.611089511	0.518364731	-0.509850245
74	HKC	Female	Young	fu	5	0	0	353.956	1945.324	2299.28	2356	0.568049342	-0.004857316	-0.013302443	0.266975343	-0.860666392	-0.66387343	0.876901243	-0.266929851	0.063384586	0.025317426	0.173673682	0.364338877	-0.515391615
74	HKC	Female	Young	fu	5	1	0	341.729	1656.579	1998.308	2357	0.372366764	0.362760575	-0.200431023	0.227435011	-0.925632719	-0.793563518	0.965006184	-0.343152141	-0.186220948	-0.162790475	-0.088755529	0.084477049	-0.476255688
74	HKC	Female	Young	ji	5	0	0	466.637	1947.283	2413.92	2368	-0.255735569	-0.160331917	-0.254147248	-0.435111012	-0.152681078	0.188295952	0.195304422	0.144913453	0.423383639	0.640438886	0.624793621	0.577166055	-0.429235323
74	HKC	Female	Young	ji	5	1	0	365.986	1682.802	2048.788	2369	0.6694436	-0.442218174	0.081242423	-0.22204619	0.076554554	0.191765472	0.09169353	0.561008199	0.592570305	0.810291792	0.811557208	0.776475197	-0.382932367
74	HKC	Female	Young	si	5	0	0	309.305	1802.452	2111.757	2380	0.617704035	-0.283970856	0.093914496	0.752794823	-0.323791011	0.736956724	-0.608069258	0.114060128	0.448250373	0.663063581	0.638092018	0.578277127	-0.483769051
74	HKC	Female	Young	si	5	1	0	386.626	2015.568	2402.194	2381	0.731572775	-0.330560615	0.101931521	0.900769832	-0.297842179	0.553652862	-0.415428907	0.574066201	0.678978417	0.824522064	0.802744203	0.687902852	-0.271143703
74	HKC	Female	Young	fu	6	0	0	308.974	1825.935	2134.909	2358	0.815923207	-0.107265736	-0.00608281	0.508847484	-0.707627967	-0.563421126	0.667270847	0.113361676	0.240105191	0.136687269	0.299907024	0.513094263	-0.238906215
74	HKC	Female	Young	fu	6	1	0	391.9	2225.235	2617.135	2359	0.721409026	0.718619713	-0.087696991	0.37330135	-0.770921443	-0.925338297	0.799979725	-0.135529912	0.133047454	0.116611566	0.239850111	0.407528222	-0.193115696
74	HKC	Female	Young	ji	6	0	0	423.444	1981.887	2405.331	2370	-0.36373192	-0.067395264	-0.371191509	0.276949682	-0.566707899	0.782075384	-0.445491961	0.196932888	0.589480916	0.747621101	0.701338292	0.624642997	-0.174180324
74	HKC	Female	Young	ji	6	1	0	407.234	1934.984	2342.218	2371	-0.470425227	-0.137583485	-0.496026508	-0.664677005	-0.209149634	0.228746394	0.303310829	0.553659277	0.580705537	0.668027406	0.712134787	0.659086215	-0.027040686
74	HKC	Female	Young	si	6	0	0	334.568	1785.683	2120.251	2382	-0.067680146	-0.092835458	0.143536004	-0.337375879	0.000129587	0.179592369	0.149816516	-0.172244154	0.328456016	0.555507642	0.512027724	0.422200064	-0.35886204
74	HKC	Female	Young	si	6	1	0	318.557	1853.373	2171.93	2383	0.741649655	-0.316636308	0.089022386	0.904853286	-0.274076692	0.68378967	-0.621507208	0.434315214	0.743201687	0.867078722	0.793548024	0.653844236	-0.317782392
4	GZC	Female	Young	fu	1	0	0	222.262	1728.848	1951.11	93	0.790497136	-0.27811316	0.483078807	0.377929155	-0.470630892	-0.331802379	0.551854004	0.071577179	0.474453433	-0.061442654	0.166561224	0.473911097	0.531818658
4	GZC	Female	Young	fu	1	1	0	210.78	1556.363	1767.143	94	0.506474227	-0.074071735	0.771546676	0.389653141	-0.403290428	-0.278371826	0.452787787	0.173509078	0.576134484	0.215349318	0.444101915	0.767163415	0.7214909
4	GZC	Female	Young	ji	1	0	0	247.076	1693.148	1940.224	104	-0.879184422	0.145049255	-0.986527347	-0.680079535	-0.434708122	0.281092966	-0.602317021	0.240085288	0.750963823	0.552711595	0.629688848	0.478030061	0.607810362
4	GZC	Female	Young	ji	1	1	0	280.275	1594.32	1874.595	105	-0.894854525	0.098888608	-0.995376431	-0.872162899	-0.411847353	0.332884821	-0.586407842	0.439865607	0.579791297	0.599677281	0.592074538	0.428692037	0.78022755
4	GZC	Female	Young	si	1	0	0	201.355	1381.723	1583.078	116	-0.619573883	0.364473352	-0.438818081	-0.311554606	-0.130484046	0.281859696	-0.030826456	0.648536538	0.863146182	0.736974006	0.867257146	0.797006716	0.501234664
4	GZC	Female	Young	si	1	1	0	256.635	1708.838	1965.473	117	-0.820975945	0.164107098	-0.773215448	-0.900110465	-0.601640682	0.343461184	-0.823363943	0.539419784	0.780819776	0.632221466	0.645516765	0.423114807	0.726525691
4	GZC	Female	Young	fu	2	0	0	290.632	1658.788	1949.42	95	0.550222222	0.101035615	0.194243503	0.51183445	-0.599002901	-0.656880837	0.92314309	-0.426581379	-0.1798755	-0.102730505	0.031161212	0.220799488	0.004544027
4	GZC	Female	Young	fu	2	1	0	315.566	1606.495	1922.061	96	0.478487973	0.526837585	0.043686608	0.47006407	-0.447280638	-0.812496946	0.784183812	-0.349822317	0.090584308	0.104646648	0.228515558	0.430572434	-0.015019867
4	GZC	Female	Young	ji	2	0	0	217.719	2102.843	2320.562	106	0.467418099	0.277203839	0.669782218	0.001686428	0.571501088	0.246830662	-0.628579178	0.076539381	0.123243016	0.392552253	0.368562719	0.104304445	0.000160487
4	GZC	Female	Young	ji	2	1	0	304.33	1562.359	1866.689	107	0.44306071	0.298547613	0.427197918	0.641092864	0.0926124	0.433657189	-0.548855051	0.153169219	0.448386612	0.558046542	0.58012308	0.525257435	0.128794992
4	GZC	Female	Young	si	2	0	0	256.99	1835.172	2092.162	118	0.461443299	0.236549634	0.703708807	0.381780691	0.608139956	0.294037171	-0.256848386	-0.074575176	-0.1872613	0.147608602	0.219267269	0.159181324	0.064473087
4	GZC	Female	Young	si	2	1	0	308.87	1583.599	1892.469	119	0.638341352	0.178289972	0.533080721	0.192341115	0.590065265	0.234645669	-0.380510675	0.008490017	0.105355908	0.238201851	0.254972106	0.170566038	0.192281123
4	GZC	Female	Young	fu	3	0	0	215.072	1169.626	1384.698	97	0.437232532	0.624513766	0.074137865	0.378540393	-0.100262872	-0.609546539	0.509535433	-0.206202752	0.222566385	-0.044530167	0.083441652	0.324528302	0.082157657
4	GZC	Female	Young	fu	3	1	0	285.359	1475.58	1760.939	98	0.617649485	0.757464006	0.08373713	0.5588114	-0.267095722	-0.848285193	0.520237127	0.007223622	0.606158843	0.233693871	0.356829815	0.570566038	0.243049251
4	GZC	Female	Young	ji	3	0	0	233.085	1710.203	1943.288	108	-0.60643299	-0.117251831	-0.3675355	-0.622203402	-0.052365845	0.497882096	-0.559951955	0.605970149	-0.525275915	-0.139490205	-0.157865072	-0.273655261	-0.307665769
4	GZC	Female	Young	ji	3	1	0	284.934	1532.519	1817.453	109	0.04995189	0.31728972	0.614345313	-0.160917593	0.282260696	0.282228027	-0.284319423	0.624862699	0.652951613	0.673499231	0.735020418	0.547630317	0.165702324
4	GZC	Female	Young	si	3	1	0	242.63	1551.988	1794.618	120	0.661250859	0.108095479	0.751659203	-0.278334193	-0.110687092	0.26941161	-0.702026425	0.817199716	0.886241843	0.726657086	0.760499224	0.539955229	0.262592987
4	GZC	Female	Young	fu	4	0	0	241.248	1368.653	1609.901	99	0.364471936	0.385236171	0.322417423	0.498512409	-0.267422045	-0.591077368	0.726545004	-0.193590489	0.334039034	-0.008617603	0.028158969	0.212011513	-0.162523598
4	GZC	Female	Young	fu	4	1	0	177.023	1549.205	1726.228	100	0.23896449	0.703548876	0.537336855	0.60090581	-0.390717912	-0.769161671	0.73356581	-0.462453964	0.072143867	-0.072354587	-0.045631794	0.109472338	-0.181704495
4	GZC	Female	Young	ji	4	0	0	330.874	1530.423	1861.297	110	0.000962199	0.295693357	0.201025759	0.662847043	-0.086185642	0.600503636	-0.565632144	-0.165342121	0.449421105	0.540619721	0.513418071	0.573393028	-0.116286318
4	GZC	Female	Young	ji	4	1	0	394.425	1515.505	1909.93	111	0.093681558	0.332306138	0.225842998	0.546903307	-0.047697607	0.581666134	-0.543763803	-0.486954836	0.445812408	0.51147417	0.462782539	0.445833067	-0.16880352
4	GZC	Female	Young	si	4	0	0	279.664	1880.213	2159.877	121	0.654286369	0.206428391	0.336196272	0.25913543	0.730937273	0.276379832	-0.244713085	-0.285184467	0.144341864	0.325517485	0.281555185	0.066056924	-0.156536739
4	GZC	Female	Young	fu	5	1	0	315.866	1836.6	2152.466	101	0.646900344	0.615824703	0.122072951	0.593769792	-0.321120377	-0.83625054	0.667999535	-0.332971506	0.374143686	0.11884628	0.236912636	0.475753118	0.098854496
4	GZC	Female	Young	ji	5	0	0	245.342	1534.421	1779.763	112	-0.166936999	0.443761051	0.540398821	-0.173348553	0.00059826	0.200871967	-0.186679065	0.32788008	0.497176195	0.656062325	0.741991143	0.747617525	0.009301262
4	GZC	Female	Young	ji	5	1	0	331.117	1008.486	1339.603	113	0.816119129	0.205215964	0.274604815	0.28232565	0.663905004	0.284535734	-0.311937696	0.223312011	-0.639010014	-0.158641555	0.0254558	0.041650144	-0.079396042
4	GZC	Female	Young	si	5	0	0	231.529	1867.22	2098.749	122	0.659308133	0.320346047	0.461721591	0.337270786	0.385061639	0.252866781	-0.283854469	0.344808425	0.286632785	0.465446386	0.478886524	0.290566038	0.002652298
4	GZC	Female	Young	si	5	1	0	367.695	1531.246	1898.941	123	0.338611684	0.202866886	0.647843227	0.203299212	0.502447426	0.242929359	-0.068813205	0.22018479	-0.319303521	0.089478859	0.204279059	0.252356892	0.024737464
4	GZC	Female	Young	fu	6	0	0	233.716	1889.8	2123.516	102	0.650254296	0.46083607	0.21460558	0.469025701	-0.254903916	-0.737349896	0.72738967	0.10597661	0.264944516	0.063479817	0.245056652	0.513783179	-0.050040122
4	GZC	Female	Young	fu	6	1	0	307.904	2285.957	2593.861	103	0.555555556	0.502702703	0.030902897	0.521268135	-0.139729877	-0.644613158	0.568801581	-0.38460942	0.21857276	-0.016383027	0.103226549	0.360754717	0.049818386
4	GZC	Female	Young	ji	6	0	0	206.046	2154.299	2360.345	114	-0.018611684	0.264864865	0.348061392	0.095301569	0.113324873	0.189348467	-0.304366694	0.238327841	0.077749376	0.317691551	0.392753206	0.3120307	-0.032166379
4	GZC	Female	Young	ji	6	1	0	333.186	1429.005	1762.191	115	0.66132417	0.254470826	0.541807326	0.279129538	0.615899202	0.179388495	-0.241954357	0.305188344	-0.631876823	-0.110516098	0.096025766	0.213943076	-0.002359235
4	GZC	Female	Young	si	6	0	0	242.496	1861.053	2103.549	124	0.756444444	0.28041172	0.46358939	0.01526622	0.223631255	0.22673031	-0.272137626	0.204005944	0.097813731	0.380662078	0.359325933	0.090591621	-0.008530615
4	GZC	Female	Young	si	6	1	0	320.026	1745.744	2065.77	125	0.814982818	0.231826219	0.421854786	0.03497312	0.212255257	0.204998778	-0.309845403	0.370601538	0.173981295	0.38755011	0.446609536	0.250629997	-0.016395247
75	HKC	Male	Young	fu	1	0	0	284.386	3236.825	3521.211	2384	0.586227501	-0.192783826	-0.135992048	-0.229048497	-0.514470211	-0.825337233	0.77355055	-0.097434483	0.340379364	0.258697822	0.571335344	0.697588455	0.238330464
75	HKC	Male	Young	fu	1	1	0	208.932	1869.521	2078.453	2385	0.170239743	0.062063245	0.294743818	0.405792683	0.679314752	0.252917956	-0.273508457	0.429765517	-0.020060521	-0.052043325	0.254509635	0.356962611	0.120341982
75	HKC	Male	Young	ji	1	0	0	262.035	2439.023	2701.058	2396	0.475814326	-0.7975324	-0.793391367	-0.537010777	-0.612516392	-0.149007469	-0.070455998	0.286648276	0.597667725	0.574238773	0.607043034	0.504402516	0.31161432
75	HKC	Male	Young	ji	1	1	0	233.451	1833.097	2066.548	2397	0.638286089	-0.779015034	-0.618277659	-0.431352808	-0.503461098	-0.119342288	0.065049497	0.449931034	0.602066573	0.688324206	0.737794742	0.602963306	0.191692691
75	HKC	Male	Young	si	1	0	0	242.67	2745.512	2988.182	2408	0.487590177	-0.827102125	-0.750811771	-0.518746455	-0.29930778	-0.143424304	0.086288877	0.276882759	0.871990553	0.834888645	0.806636705	0.615480187	0.256265511
75	HKC	Male	Young	si	1	1	0	176.069	2142.394	2318.463	2409	0.428098812	-0.632887506	-0.693544986	-0.615697674	-0.417566109	-0.150949933	0.0530205	0.607310345	0.586409821	0.622811245	0.683198916	0.54434541	0.152967999
75	HKC	Male	Young	fu	2	0	0	235.975	2957.808	3193.783	2386	-0.007010129	-0.2106169	-0.489876201	0.013613159	0.094012384	0.123965581	-0.042450698	-0.339448276	-0.47076045	-0.3806304	-0.108231238	-0.006119535	-0.259134358
75	HKC	Male	Young	fu	2	1	1	264.472	2013.387	2277.859	2387	0.038417256	0.658289269	-0.419621073	0.157324163	0.204946797	0.060915003	-0.172169304	-0.451917241	-0.441956356	-0.439201655	-0.231595149	-0.090172474	-0.421490233
75	HKC	Male	Young	ji	2	0	0	316.68	2482.109	2798.789	2398	0.331968229	-0.698434422	-0.566932739	-0.536677538	-0.522232367	-0.086104564	-0.034556084	0.088689655	0.457829606	0.471203602	0.436175583	0.271921905	-0.140362168
75	HKC	Male	Young	ji	2	1	0	317.41	2007.378	2324.788	2399	0.303315602	-0.522757906	-0.525997771	-0.395015598	-0.61741671	-0.085104933	-0.134024476	-0.209434483	0.197559475	0.26475356	0.249141169	0.105251379	-0.207841833
75	HKC	Male	Young	si	2	0	0	269.672	2597.634	2867.306	2410	0.210260147	-0.353094868	-0.468056267	-0.638123936	-0.536222838	-0.127464289	-0.029324187	0.44777931	0.308278594	0.320034076	0.265603645	0.074044064	-0.162301253
75	HKC	Male	Young	si	2	1	0	230.118	1801.041	2031.159	2411	0.045427385	0.008978745	-0.375541432	-0.838442995	-0.707030096	-0.177116406	0.048318653	0.762344828	0.305218097	0.29891688	0.232075356	-0.031369371	-0.259547587
75	HKC	Male	Young	fu	3	0	0	231.658	2788.519	3020.177	2388	-0.000145741	-0.582125454	0.232452785	0.499503687	0.800906359	0.651708176	-0.386427625	0.022041379	-0.198504195	-0.287136424	-0.01183279	0.07021646	-0.241337054
75	HKC	Male	Young	fu	3	1	0	221.799	1767.395	1989.194	2389	0.001049333	-0.560476931	0.216271574	0.484940442	0.737773277	0.586845767	-0.329250916	0.052275862	-0.115664133	-0.123806742	0.109831928	0.206605703	-0.299668705
75	HKC	Male	Young	ji	3	0	0	309.216	2798.6	3107.816	2400	0.47049479	-0.818330741	-0.654363083	-0.543136699	-0.543898674	-0.096044075	-0.056911684	-0.011917241	0.364892858	0.359678715	0.296336884	0.123571401	-0.051195155
75	HKC	Male	Young	ji	3	1	0	275.743	1719.75	1995.493	2401	0.451767106	-0.583141524	-0.340245188	-0.324446965	-0.506203416	-0.022542811	-0.058788682	-0.115393103	0.36693975	0.416205428	0.384387121	0.225851758	-0.237898237
75	HKC	Male	Young	si	3	0	0	280.001	3051.173	3331.174	2412	0.345784449	-0.563566615	-0.439597578	-0.5216038	-0.322355207	-0.058785108	0.030328163	0.181406897	0.626117549	0.659204089	0.5909992	0.382366786	-0.182264442
75	HKC	Male	Young	si	3	1	0	194.033	2758.814	2952.847	2413	0.170502077	-0.288045619	-0.49805717	-0.501765457	-0.493766704	-0.076960214	0.145928755	0.287448276	0.239333776	0.289706706	0.20427261	-0.073781688	-0.240895327
75	HKC	Male	Young	fu	4	0	1	268.663	2741.634	3010.297	2390	-0.290388399	-0.159834111	-0.026006807	0.24471072	0.510353414	0.382472382	-0.283386078	-0.475227586	-0.865101976	-0.729059267	-0.473717909	-0.393047035	-0.509816541
75	HKC	Male	Young	fu	4	1	0	200.734	2235.565	2436.299	2391	-0.130729432	-0.682778642	0.002283201	0.284125071	0.663730682	0.528702468	-0.271095175	-0.296689655	-0.670853938	-0.587450408	-0.311235609	-0.278280665	-0.606336163
75	HKC	Male	Young	ji	4	0	1	344.789	2471.089	2815.878	2402	0.214676091	-0.534183515	-0.538148739	-0.644100964	-0.546780432	-0.062743873	-0.047439395	-0.05737931	0.321091347	0.343448947	0.316000739	0.246965312	-0.258279404
75	HKC	Male	Young	ji	4	1	1	298.112	2011.99	2310.102	2403	0.219368943	-0.521244168	-0.670484051	-0.414485252	-0.563825302	-0.051185642	-0.383808559	-0.800882759	-0.035530297	0.023390532	0.066477867	0.035397615	-0.274115063
75	HKC	Male	Young	si	4	0	0	230.137	2723.224	2953.361	2414	0.172032354	-0.299201659	-0.447145998	-0.515889109	-0.443648014	-0.071280493	-0.131424117	-0.483006897	-0.046788201	0.045909699	0.008212769	-0.127892889	-0.367632845
75	HKC	Male	Young	si	4	1	0	149.918	2164.661	2314.579	2415	0.178751002	-0.052234318	-0.423621193	-0.579062677	-0.439378496	-0.119961378	-0.05179827	-0.071972414	0.021290624	0.167189972	0.225155452	0.116981132	-0.367385858
75	HKC	Male	Young	fu	5	0	0	365.849	2883.077	3248.926	2392	0.076790789	0.557200622	-0.443049489	-0.327148327	-0.794737803	-0.95996933	0.968377894	-0.050206897	-0.052564765	-0.114518681	0.11058302	0.16484161	-0.302361812
75	HKC	Male	Young	fu	5	1	0	276.767	2151.524	2428.291	2393	-0.058908402	-0.673799896	0.13993795	0.451609472	0.765548381	0.615301167	-0.344036168	-0.055089655	-0.314458632	-0.322098089	-0.111999015	-0.052899641	-0.336982723
75	HKC	Male	Young	ji	5	0	0	272.963	2555.336	2828.299	2404	0.383079502	-0.510357698	-0.414873942	-0.500999716	-0.511004133	-0.084542641	-0.165278666	-0.285489655	0.314232293	0.310609712	0.278532291	0.210510476	-0.241565042
75	HKC	Male	Young	ji	5	1	0	337.176	1731.285	2068.461	2405	0.250572032	-0.452317263	-0.426808036	-0.480757232	-0.739280556	-0.091131116	-0.153935615	0.328855172	0.56289025	0.552537422	0.516431694	0.327329552	-0.256232263
75	HKC	Male	Young	si	5	0	0	255.828	3453.548	3709.376	2416	0.026335349	-0.069134266	-0.441718124	-0.49734118	-0.437997377	-0.057410615	-0.240520695	-0.015089655	0.674987084	0.717707192	0.770054793	0.689161554	-0.354319302
75	HKC	Male	Young	si	5	1	0	221.043	2448.3	2669.343	2417	0.155621949	0.073696216	-0.392638332	-0.490173001	-0.392546604	-0.112356232	-0.186848546	0.209765517	0.450458828	0.489000852	0.521492335	0.375992592	-0.335633794
75	HKC	Male	Young	fu	6	0	0	246.458	3576.339	3822.797	2394	0.040034978	-0.669134266	0.246266454	0.556678956	0.661957803	0.693766507	-0.425987996	-0.308882759	-0.229935789	-0.233072898	0.020932094	0.114233901	-0.368335807
75	HKC	Male	Young	fu	6	1	0	159.897	3574.18	3734.077	2395	-0.001734315	0.422291343	-0.519051779	-0.061422292	0.146149632	-0.09004061	0.045743238	-0.245931034	-0.510891333	-0.414501643	-0.143237087	-0.041725508	-0.470355637
75	HKC	Male	Young	ji	6	0	0	279.699	2442.613	2722.312	2406	0.386023464	-0.825940902	-0.727937588	-0.460748724	-0.503660298	-0.079294579	-0.175449373	-0.352496552	0.401481044	0.398573689	0.369845472	0.26256897	-0.148493736
75	HKC	Male	Young	ji	6	1	0	285.234	1934.895	2220.129	2407	0.307775268	-0.663618455	-0.550492485	-0.654346285	-0.689673146	-0.121909522	-0.050706992	0.264772414	0.3489212	0.324960448	0.169389891	-0.089138403	-0.145848127
75	HKC	Male	Young	si	6	0	0	205.059	2771.907	2976.966	2418	0.287969103	-0.424364956	-0.405644748	-0.557139818	-0.402387079	-0.065481498	-0.185563957	0.023834483	0.405466578	0.419340392	0.377270209	0.186341012	-0.241161313
75	HKC	Male	Young	si	6	1	0	223.814	2092.922	2316.736	2419	0.153056912	-0.051052359	-0.419675291	-0.640116279	-0.458216165	-0.111078295	-0.045481331	0.343337931	-0.035992816	0.021073384	-0.009283999	-0.26872709	-0.342957905
5	GZC	Male	Middle	fu	1	0	0	249.267	1947.696	2196.963	126	0.85706201	0.329971477	0.457000622	0.816732385	0.299767884	-0.8710506	0.558300537	-0.074007273	0.148074339	0.292827129	0.80937821	0.849863354	0.838931957
5	GZC	Male	Middle	fu	1	1	0	274.283	1778.818	2053.101	127	0.55124909	-0.568168853	0.078733665	-0.079833133	-0.121746266	-0.754846242	0.740400322	-0.115636364	0.279115641	0.117652875	0.577098314	0.524	0.440661886
5	GZC	Male	Middle	ji	1	0	0	269.038	2503.871	2772.909	138	-0.130681543	-0.449811751	-0.422137523	-0.819681125	-0.630367401	0.266504717	-0.144911345	0.780101818	0.52112776	0.710702457	0.802598344	0.431900621	0.769451021
5	GZC	Male	Middle	ji	1	1	0	328.67	2430.024	2758.694	139	0.391317002	-0.42751854	0.862009956	0.208766215	-0.162664416	0.587300153	-0.639566671	0.689745455	0.620364595	0.746472885	0.929651338	0.596310559	0.448415798
5	GZC	Male	Middle	si	1	0	0	236.779	2041.751	2278.53	150	0.273894413	-0.585259555	0.930833852	-0.511263501	0.094567537	0.477762085	-0.355439888	0.706210909	0.566582997	0.785812447	0.843047918	0.507267081	0.752883358
5	GZC	Male	Middle	si	1	1	0	322.918	2270.424	2593.342	151	0.506896273	-0.507335995	0.547246422	-0.478335905	-0.012318586	0.159309267	-0.146680208	0.705018182	0.702553181	0.778624747	0.806405221	0.351142857	0.537001171
5	GZC	Male	Middle	fu	2	0	0	226.251	2222.036	2448.287	128	-0.328304633	0.467678266	-0.168217175	0.130761758	0.177304166	-0.396425814	0.421903432	-0.518749091	-0.446545473	-0.329052351	0.125058916	0.218546584	-0.224605339
5	GZC	Male	Middle	fu	2	1	0	283.615	1962.819	2246.434	129	-0.361872423	0.171705647	0.044181705	0.08091891	0.095458489	-0.387763403	0.456586687	-0.521774545	-0.405370046	-0.346650848	0.062771164	0.156074534	-0.228714775
5	GZC	Male	Middle	ji	2	0	0	318.776	2171.747	2490.523	140	0.087541434	-0.321756988	-0.433494088	0.503708783	0.470305503	0.471276576	-0.358825272	-0.737803636	-0.260373723	0.038163033	0.327016738	0.188149068	-0.245976461
5	GZC	Male	Middle	ji	2	1	0	320.557	1779.509	2100.066	141	-0.040666182	-0.498414147	-0.537305538	0.52277273	0.454802935	0.701824756	-0.638644154	-0.723781818	-0.045267615	0.227267784	0.541905855	0.524484472	-0.318513833
5	GZC	Male	Middle	si	2	0	0	257.263	2149.108	2406.371	152	-0.302870078	-0.298345693	-0.643559428	-0.255523173	0.278825819	0.533472685	-0.420710084	-0.041861818	-0.215050328	-0.016075931	-0.113916249	-0.46310559	-0.092375149
5	GZC	Male	Middle	si	2	1	0	248.993	2038.01	2287.003	153	-0.310712265	-0.184141472	-0.274004356	0.168112464	0.368268036	0.754996893	-0.679141805	-0.242909091	-0.149889709	0.001305057	-0.046383467	-0.406919255	-0.137343054
5	GZC	Male	Middle	fu	3	0	0	255.963	1998.979	2254.942	130	0.04129679	-0.586719909	-0.197417548	0.134099091	-0.260659774	-0.636013031	0.855824976	0.023883636	0.325879161	0.196846112	0.529808448	0.613341615	-0.005225686
5	GZC	Male	Middle	fu	3	1	0	359.11	1903.323	2262.433	131	-0.316743472	0.345556189	0.204480398	-0.024401394	0.215671379	-0.403039376	0.475451737	0.106792727	0.332998656	0.280310445	0.725348964	0.699664596	-0.127291686
5	GZC	Male	Middle	ji	3	0	0	262.124	2376.341	2638.465	142	0.248184979	-0.372070736	-0.283742999	0.210960626	0.119729901	0.552627912	-0.593280014	0.284974545	0.243447174	0.455395719	0.510834492	0.181291925	0.031287447
5	GZC	Male	Middle	ji	3	1	0	431.343	1931.154	2362.497	143	0.159818902	-0.36346834	-0.371017424	0.679855992	0.407188577	0.845816621	-0.82488257	-0.163141818	0.155335818	0.389411241	0.713324068	0.538670807	-0.112683014
5	GZC	Male	Middle	si	3	0	0	248.1	2099.772	2347.872	154	-0.214358477	-0.462681118	-0.729620411	-0.548534202	-0.003999906	0.348677099	-0.271575473	0.862778182	0.587069293	0.741232883	0.722508913	0.329254658	-0.030039573
5	GZC	Male	Middle	si	3	1	0	340.389	2014.305	2354.694	155	-0.339283693	-0.516668568	-0.685500933	-0.757163266	-0.054465311	0.389066531	-0.235969701	0.752901818	0.750564134	0.772583914	0.691123331	0.215950311	-0.161141548
5	GZC	Male	Middle	fu	4	0	0	272.911	1933.031	2205.942	132	-0.450028297	0.117832288	-0.083556316	0.158866221	-0.270422733	-0.648336252	0.924438238	-0.207301818	-0.026130169	0.047486282	0.494350112	0.610347826	-0.510416328
5	GZC	Male	Middle	fu	4	1	0	337.544	1945.182	2282.726	133	-0.57325572	-0.037672561	-0.197930927	0.084336248	0.16342407	-0.018857692	0.245668825	-0.314647273	-0.418016785	-0.232379258	0.219191492	0.325180124	-0.631726767
5	GZC	Male	Middle	ji	4	0	0	333.516	2208.389	2541.905	144	-0.520171396	0.148180262	-0.359054138	-0.025087148	0.237935805	0.500043312	-0.368769836	-0.306589091	-0.24670267	0.084630975	0.240582513	-0.059950311	-0.573008316
5	GZC	Male	Middle	ji	4	1	0	377.009	2047.655	2424.664	145	-0.396911634	-0.216679977	-0.262429994	0.457683296	0.126576165	0.806820707	-0.64149634	-0.405178182	-0.245891331	0.052241831	0.26673515	0.028298137	-0.523339516
5	GZC	Male	Middle	si	4	0	0	283.344	2335.917	2619.261	156	-0.662155388	0.740946948	-0.36753267	0.253728785	0.40066118	0.69011167	-0.660843807	-0.303563636	-0.113663447	0.227633595	0.285213608	-0.071465839	-0.612136856
5	GZC	Male	Middle	si	4	1	0	311.746	2094.561	2406.307	157	-0.720834344	0.400182544	-0.469803983	0.297148408	0.134519706	0.688281265	-0.607955651	-0.291927273	-0.438279962	-0.06104108	0.087388966	-0.275900621	-0.75161839
5	GZC	Male	Middle	fu	5	0	0	239.984	2211.56	2451.544	134	-0.356342469	0.45930405	0.162741133	0.336202069	-0.021293756	-0.605227577	0.715483898	-0.156770909	0.150701047	0.065193534	0.491703426	0.600534161	-0.177145104
5	GZC	Male	Middle	fu	5	1	0	319.1	2026.89	2345.99	135	-0.356585011	0.225054193	-0.042626011	0.1260072	0.322491852	-0.154895204	0.323964284	-0.467170909	-0.273699957	-0.151742548	0.288827119	0.421888199	-0.327737844
5	GZC	Male	Middle	ji	5	0	0	328.174	1933.163	2261.337	146	-0.430980678	-0.037855106	-0.835563161	0.414995143	0.194485475	0.745385383	-0.656442808	-0.284945455	-0.192282143	0.139542241	0.374004472	0.21910559	-0.518843751
5	GZC	Male	Middle	ji	5	1	0	400.948	2353.125	2754.073	147	-0.395197672	-0.487758129	-0.848599876	0.090142294	0.154758388	0.520900891	-0.292767974	-0.398749091	-0.103481149	0.15546987	0.386899511	0.105267081	-0.493927299
5	GZC	Male	Middle	si	5	1	0	272.586	2122.454	2395.04	158	-0.556423316	0.289811751	-0.176182327	-0.128178753	0.406700898	0.448362616	-0.381583513	0.008349091	0.067751832	0.210035098	0.204290289	-0.222273292	-0.367338182
5	GZC	Male	Middle	fu	6	0	0	273.169	2071.761	2344.93	136	-0.407066052	0.294169994	0.27997822	0.224664267	0.121108532	-0.439105135	0.576606999	-0.018618182	0.329712735	0.30254585	0.747694725	0.794944099	-0.252923529
5	GZC	Male	Middle	fu	6	1	0	335.557	2087.248	2422.805	137	-0.473797397	0.05699943	-0.181673927	-0.015155152	-0.384436473	-0.671559046	0.856950616	0.162763636	0.324246343	0.333877107	0.801293129	0.816136646	-0.36362533
5	GZC	Male	Middle	ji	6	0	0	387.07	2032.57	2419.64	148	-0.178155065	-0.363262978	-0.691428127	0.206617521	0.017926895	0.76519594	-0.773272396	0.121076364	0.251519992	0.397557961	0.512888996	0.204459627	-0.193801656
5	GZC	Male	Middle	ji	6	1	0	469.38	1770.876	2240.256	149	-0.48767079	-0.220490588	-0.927660236	-0.739642265	0.377974725	0.095674444	0.087732216	0.28768	0.213336376	0.461930891	0.742340927	0.420645963	-0.415335174
5	GZC	Male	Middle	si	6	0	0	218.242	2168.869	2387.111	159	-0.659018514	0.578870508	-0.108509645	0.190628036	0.259993904	0.685690074	-0.724218188	0.30176	0.233974798	0.459449305	0.512562693	0.050248447	-0.435943897
5	GZC	Male	Middle	si	6	1	0	372.731	1810.588	2183.319	160	-0.381615329	-0.467952082	-0.807685128	-0.136819247	0.22211437	0.73129955	-0.59931446	0.583185455	0.658335235	0.765208364	0.766970814	0.307453416	-0.22392841
76	HKC	Male	Young	fu	1	0	0	212.115	2453.418	2665.533	2420	0.356969264	-0.054689309	0.222725201	0.121161933	-0.239722425	-0.835617201	0.798305313	0.337525802	0.455418973	0.390921438	0.643303622	0.679071106	0.426183087
76	HKC	Male	Young	fu	1	1	0	300.719	1812.897	2113.616	2421	0.340900643	-0.930078477	-0.20275457	0.128602017	0.559459459	0.144223485	0.036987223	0.259006468	0.740702287	0.539800319	0.733690624	0.69579375	0.688756694
76	HKC	Male	Young	ji	1	0	0	190.719	2405.17	2595.889	2430	0.731622588	-0.459861058	-0.121292217	0.092608931	-0.087932798	0.079829545	-0.36061197	0.662529242	0.484979676	0.504105607	0.505336793	0.468074081	0.411249323
76	HKC	Male	Young	ji	1	1	0	271.537	1862.47	2134.007	2431	0.569549678	-0.200939148	-0.223201175	-0.087748626	-0.019101534	0.021412656	-0.363624748	0.661318288	0.74836182	0.82081159	0.820726616	0.851863225	0.63694757
76	HKC	Male	Young	si	1	0	0	121.831	2448.321	2570.152	2442	0.475025018	-0.442364595	-0.254868601	-0.048907463	-0.026961286	0.192764037	-0.403745797	0.689170222	0.617444537	0.560092454	0.438982286	0.315190481	0.325817738
76	HKC	Male	Young	si	1	1	0	223.032	1527.03	1750.062	2443	0.539399571	-0.331429307	-0.257663679	0.313355519	0.090474799	0.167541221	-0.451849361	0.124425485	0.567500857	0.6418424	0.710549475	0.739026965	0.55839315
76	HKC	Male	Young	fu	2	0	0	222.957	2753.44	2976.397	2422	-0.063759828	-0.00140229	-0.049430351	0.623981632	0.75228634	0.345120321	-0.396913248	-0.276400165	-0.137538567	-0.018914862	0.20445673	0.316188466	0.060623931
76	HKC	Male	Young	fu	2	1	0	287.518	1894.093	2181.611	2423	0.103688349	0.116583044	0.280166084	0.140272941	-0.233747261	-0.790502451	0.869139206	-0.383019128	-0.193457074	-0.212981628	0.02413404	0.146914883	0.08796754
76	HKC	Male	Young	ji	2	0	0	196.909	3181.974	3378.883	2432	0.128977841	-0.21259488	-0.502081118	-0.040270361	0.01403214	0.130737522	-0.313221251	0.338434017	0.236426857	0.330864727	0.302098612	0.251575345	0.039841137
76	HKC	Male	Young	ji	2	1	0	303.604	1739.879	2043.483	2433	0.077097927	-0.18873022	-0.567380627	-0.024605939	-0.0241271	0.248445856	-0.407774042	-0.060767855	-0.011009354	0.15323945	0.148493738	0.135041423	0.151976755
76	HKC	Male	Young	si	2	0	0	168.64	2631.737	2800.377	2444	0.020100071	-0.099086582	-0.423434098	0.078987694	0.00393718	0.151448307	-0.2566039	0.167386817	0.320730692	0.396068339	0.383741397	0.308537249	0.053155329
76	HKC	Male	Young	si	2	1	1	219.423	1892.302	2111.725	2445	-0.181415297	0.058124276	-0.203493848	-0.201857441	-0.318487947	0.133104947	-0.346112979	0.375285537	-0.689318772	-0.380694355	-0.448121404	-0.5365384	-0.180561692
76	HKC	Male	Young	fu	3	0	0	228.089	2685.515	2913.604	2424	0.103588277	0.116300013	-0.056387665	-0.052312772	-0.332578524	-0.894061943	0.958486886	-0.052511353	0.09741907	0.187056497	0.387746813	0.464478777	0.109620295
76	HKC	Male	Young	fu	3	1	0	321.833	1694.962	2016.795	2425	0.452709078	-0.024649428	0.431272469	0.339648634	-0.026194302	-0.718332219	0.724014795	0.17812027	0.737489593	0.534987014	0.670280943	0.749838467	0.226074772
76	HKC	Male	Young	ji	3	0	0	189.36	2641.843	2831.203	2434	0.268949249	-0.289502123	-0.411848701	0.061703171	0.224185537	0.160606061	-0.301708137	0.370111463	0.644732847	0.703910215	0.711576216	0.636029812	0.125461845
76	HKC	Male	Young	ji	3	1	0	281.964	1696.175	1978.139	2435	0.207448177	-0.297928728	-0.48865259	-0.032159534	0.03230095	0.205715241	-0.352710155	0.494454383	0.787746706	0.748287941	0.738734063	0.695614624	0.180087168
76	HKC	Male	Young	fu	4	0	0	143.973	3228.48	3372.453	2426	0.11459614	-0.017650843	0.131702871	0.660212058	0.712710007	0.431834893	-0.625870881	-0.802366864	-0.802615211	-0.638239569	-0.402764301	-0.225832454	-0.019498483
76	HKC	Male	Young	fu	4	1	1	211.849	2056.461	2268.31	2427	-0.714796283	-0.231545092	-0.067962935	-0.432056342	-0.605310446	-0.481946301	0.560087424	-0.327232696	-0.750438317	-0.721705149	-0.465000564	-0.372625788	-0.742897178
76	HKC	Male	Young	ji	4	0	0	225.393	2677.332	2902.725	2436	0.021300929	-0.162125306	-0.215909666	-0.076665893	-0.199437546	0.098039216	-0.264915938	0.153818632	0.231999608	0.309552744	0.255929144	0.132111442	-0.094703723
76	HKC	Male	Young	ji	4	1	1	292.891	2017.136	2310.027	2437	-0.232909221	0.182670783	-0.463314598	-0.269654052	-0.36477721	0.012405303	-0.437162071	0.300674281	-0.245506636	-0.110157981	-0.138260183	-0.181306976	-0.260391826
76	HKC	Male	Young	si	4	0	0	189.931	2403.089	2593.02	2446	-0.384603288	-0.078386723	-0.570276976	-0.255310476	-0.219685902	0.227283868	-0.388352387	-0.693436081	-0.554189725	-0.474920771	-0.435597428	-0.425429421	-0.174523541
76	HKC	Male	Young	si	4	1	1	241.784	1768.941	2010.725	2447	-0.380185847	0.045143445	-0.475244316	-0.577927405	-0.634054054	-0.048395722	-0.2599731	0.306426311	-0.573495274	-0.31774966	-0.380356538	-0.406864344	-0.455376654
76	HKC	Male	Young	fu	5	0	0	239.658	2882.816	3122.474	2428	0.023316655	0.057944166	0.128441946	0.09309393	-0.008283419	-0.581623217	0.596180229	-0.150185771	0.127361771	0.154373675	0.309229381	0.367315997	-0.023160573
76	HKC	Male	Young	fu	5	1	0	263.322	2035.482	2298.804	2429	-0.035568263	0.00573781	0.120988404	0.014771818	0.091533966	-0.474938725	0.542602555	-0.145341957	0.117224154	0.06331165	0.250265147	0.337581166	-0.047474791
76	HKC	Male	Young	ji	5	0	0	201.526	2163.674	2365.2	2438	0.055553967	-0.09987135	-0.397620133	-0.197832985	0.010905771	0.106634358	-0.363254876	0.205779551	0.357216318	0.443257798	0.379183121	0.325502991	-0.076131938
76	HKC	Male	Young	ji	5	1	0	328.749	1944.623	2273.372	2439	-0.057626876	0.08029075	-0.511600587	-0.26475247	0.113170197	0.076587567	-0.300248823	0.451300399	0.305372447	0.434689161	0.371544624	0.376182708	-0.016369373
76	HKC	Male	Young	si	5	0	0	242.696	2500.138	2742.834	2448	0.083173695	-0.062125306	-0.256499063	0.056450739	-0.101636231	0.184068627	-0.238096839	0.551038943	0.61289975	0.662115472	0.618819813	0.539660301	0.025577897
76	HKC	Male	Young	si	5	1	0	290.443	1764.77	2055.213	2449	-0.159728377	0.189785154	-0.172434047	-0.186977272	-0.131307524	0.109842914	-0.485837256	0.638888124	0.163945345	0.27781352	0.168814171	0.076544158	-0.077734318
76	HKC	Male	Young	ji	6	0	0	192.059	2763.608	2955.667	2440	0.335925661	-0.262691368	-0.295994734	0.064231355	0.127260774	0.175345365	-0.485413584	0.315811201	0.642489838	0.576638788	0.542288164	0.448024822	0.065424192
76	HKC	Male	Young	ji	6	1	0	340.846	1390.147	1730.993	2441	0.042215868	-0.20293323	-0.599088561	-0.174140288	0.087779401	0.20135361	-0.346200403	0.301885235	0.506822077	0.604536898	0.524066343	0.480382561	0.021472229
76	HKC	Male	Young	si	6	0	0	134.45	2859.585	2994.035	2450	0.124531808	-0.124739483	-0.3798167	0.029404329	0.059254931	0.277969029	-0.397659718	0.127783129	0.206807385	0.322400934	0.270845086	0.229913956	0.053488872
76	HKC	Male	Young	si	6	1	0	230.816	2093.99	2324.806	2451	-0.116511794	0.102367168	-0.117383159	0.101689756	0.017655223	0.297114528	-0.393032952	0.00181643	0.054419903	0.233635952	0.251077513	0.221162396	-0.121758491
6	GZC	Male	Middle	fu	1	0	0	193.379	2827.499	3020.878	161	-0.285929952	0.931759187	0.310008928	0.634856115	0.810539258	-0.022457956	-0.427072338	0.131438742	0.020305661	0.052519183	0.402682067	0.690327781	0.626023151
6	GZC	Male	Middle	fu	1	1	0	218.142	2088.159	2306.301	162	-0.351856884	0.782017201	0.112998879	0.682775017	0.828313813	0.111545925	-0.423727103	-0.060077128	0.406070173	0.234492003	0.479046006	0.778653949	0.358992798
6	GZC	Male	Middle	ji	1	0	0	240.55	2369.154	2609.704	173	0.094323671	-0.338936669	-0.49838725	-0.173174396	-0.250082757	-0.046733506	-0.292463521	0.312773658	0.196249791	0.434205417	0.525135353	0.654795809	0.784060144
6	GZC	Male	Middle	ji	1	1	0	217.172	2192.311	2409.483	174	0.445667271	-0.467208757	-0.412411907	-0.249081213	-0.364769306	-0.159430789	-0.067145296	0.345001483	0.563923369	0.733992789	0.774828553	0.692006985	0.76399725
6	GZC	Male	Middle	si	1	0	0	191.616	3202.877	3394.493	185	0.432442633	-0.390398749	-0.655741504	-0.345440737	-0.159658885	-0.125620957	-0.28006054	0.642669831	0.408930664	0.591023389	0.586461949	0.594935519	0.591415787
6	GZC	Male	Middle	si	1	1	0	220.52	2493.773	2714.293	186	0.41147343	-0.683143081	-0.712759531	-0.432587627	-0.149709169	-0.132347995	0.078368519	0.657929398	0.638018703	0.762346307	0.714579226	0.613285868	0.446349793
6	GZC	Male	Middle	fu	2	0	0	228.268	2246.5	2474.768	163	-0.289009662	0.279687256	-0.465433201	-0.219501725	-0.322019578	-0.919987063	0.945630239	-0.504408187	-0.253564851	-0.239031155	0.069128467	0.422904352	-0.358465301
6	GZC	Male	Middle	fu	2	1	0	199.178	2556.894	2756.072	164	-0.237167874	0.434167318	-0.161180024	-0.011606597	-0.118983591	-0.775161708	0.747298975	-0.626484723	-0.674516276	-0.642414718	-0.393486409	-0.217893606	-0.283209161
6	GZC	Male	Middle	ji	2	0	0	211.999	2175.898	2387.897	175	0.188224638	-0.346536357	-0.512254241	-0.252231339	-0.121190435	-0.077160414	0.132567526	-0.466816968	-0.353060199	-0.044328372	-0.048971319	0.020728103	-0.202506735
6	GZC	Male	Middle	ji	2	1	0	274.299	2155.611	2429.91	176	-0.072599638	-0.218311181	-0.555040556	-0.352335353	-0.518088242	-0.149243208	0.206550761	-0.353972115	-0.225935759	0.044374596	-0.014465391	-0.167181623	-0.392351304
6	GZC	Male	Middle	si	2	0	0	199.414	2231.894	2431.308	187	-0.0366093	-0.06977326	-0.608153031	-0.332734567	-0.268462618	-0.182496766	0.165453275	-0.32615841	-0.399555141	-0.107210872	-0.14182747	-0.257912413	-0.370507546
6	GZC	Male	Middle	si	2	1	0	218.755	2493.416	2712.171	188	-0.128879831	-0.251821736	-0.607712326	-0.56281266	-0.345197749	-0.116138422	0.195180068	-0.112856719	-0.385711894	-0.170500139	-0.321509287	-0.523455132	-0.137949302
6	GZC	Male	Middle	fu	3	0	0	219.672	3228.124	3447.796	165	-0.256597222	0.738436278	-0.278232624	-0.021539071	-0.283059317	-0.884702458	0.770754424	-0.145298131	-0.081246562	-0.199389849	-0.091951023	0.003815153	-0.341594436
6	GZC	Male	Middle	fu	3	1	0	214.858	2110.428	2325.286	166	-0.184148551	0.200422205	-0.264867124	-0.120176988	-0.106990968	-0.686520052	0.769737659	-0.108703649	0.247547296	0.200721087	0.503323431	0.823737238	-0.270661963
6	GZC	Male	Middle	ji	3	0	0	293.127	10208.537	10501.664	177	0.539251208	-0.642517592	-0.608396178	-0.293216002	-0.197004997	-0.074592497	-0.117572183	0.034090774	-0.092372821	0.151132477	0.073282061	-0.00498388	-0.033491507
6	GZC	Male	Middle	ji	3	1	0	222.17	2078.555	2300.725	178	-0.034903382	-0.541954652	-0.841148871	-0.517548581	-0.546903324	-0.103809832	-0.100520025	0.385511718	0.380813661	0.584635296	0.463686592	0.153049436	-0.253065227
6	GZC	Male	Middle	si	3	0	0	202.79	2378.385	2581.175	189	-0.202898551	-0.155903049	-0.633820261	-0.54838944	-0.352902789	-0.183298836	0.271794474	0.45257787	0.476664036	0.544910789	0.387344865	0.19176518	-0.385205307
6	GZC	Male	Middle	si	3	1	0	206.611	2653.535	2860.146	190	-0.232744565	-0.147083659	-0.591155519	-0.507946309	-0.192692192	-0.121009056	0.21190624	0.439928805	0.603080529	0.586132939	0.384446234	0.167221924	-0.28236156
6	GZC	Male	Middle	fu	4	0	0	202.802	2162.732	2365.534	167	0.221089976	-0.026598905	-0.22714131	0.356258152	0.154999291	-0.467425614	0.477553555	-0.632702462	-0.411494583	-0.413830082	-0.166926729	0.229849543	-0.70371389
6	GZC	Male	Middle	fu	4	1	0	218.134	2182.363	2400.497	168	0.267557367	-0.223549648	-0.396614935	-0.148937575	-0.185548322	-0.72202458	0.651917106	-0.689041827	-0.442864318	-0.272570953	0.083977011	0.471547555	-0.791215158
6	GZC	Male	Middle	ji	4	0	0	302.293	2616.998	2919.291	179	0.184978865	-0.150805317	-0.467454362	-0.259449553	-0.258828166	-0.240924968	-0.120901894	-0.805588846	-0.28544163	-0.192003328	-0.27047783	-0.268484686	-0.468139448
6	GZC	Male	Middle	ji	4	1	0	314.841	2428.477	2743.318	180	-0.271301329	-0.092118843	-0.827000741	-0.712347901	-0.816541875	-0.26690815	-0.341990065	-0.385582913	-0.335677214	-0.01975594	-0.099591859	-0.364414293	-0.725539613
6	GZC	Male	Middle	si	4	0	0	207.016	2549.271	2756.287	191	-0.178774155	-0.237279124	-0.630902494	-0.393504928	-0.495534293	-0.090692109	0.072423161	-0.339946603	-0.348190668	0.085753906	0.061332149	-0.109054272	-0.778307278
6	GZC	Male	Middle	si	4	1	0	226.02	2242.989	2469.009	192	-0.023218599	-0.057154027	-0.557122504	-0.632168271	-0.370740396	-0.319379043	0.230611611	-0.37010976	-0.277663773	0.048969215	-0.014476497	-0.175497045	-0.884712751
6	GZC	Male	Middle	fu	5	0	0	220.495	3255.257	3475.752	169	-0.159405193	0.451681001	-0.272868188	0.00825835	-0.223115118	-0.858234153	0.898890096	-0.283464847	-0.097758963	-0.196976981	-0.002826443	0.297810317	-0.573810034
6	GZC	Male	Middle	fu	5	1	0	249.534	2026.449	2275.983	170	-0.24160628	0.434917905	-0.488273845	-0.091158844	-0.163870805	-0.852826649	0.822555107	-0.451177692	-0.356695606	-0.292678192	0.077757726	0.470983342	-0.505420363
6	GZC	Male	Middle	ji	5	0	0	290.802	3365.404	3656.206	181	0.377883454	-0.237122752	-0.253910301	-0.313080949	-0.230883211	-0.195433376	0.078484943	-0.307837437	-0.163894669	0.064786909	-0.015042896	-0.021319183	-0.340679208
6	GZC	Male	Middle	ji	5	1	0	274.385	2501.205	2775.59	182	-0.307820048	-0.343330727	-0.575047015	-0.594412984	-0.544362301	-0.098350582	0.192471282	-0.040925541	0.105345483	0.304724045	0.153755171	-0.089924772	-0.529189256
6	GZC	Male	Middle	fu	6	0	0	260.122	2305.507	2565.629	171	-0.308801329	0.546035966	-0.451892939	-0.092195678	-0.192433676	-0.872270375	0.823059609	-0.071231089	0.266135706	0.080780253	0.309914762	0.629500269	-0.495384407
6	GZC	Male	Middle	fu	6	1	0	200.39	2296.104	2496.494	172	-0.36548913	0.581282252	-0.473525445	-0.127857485	-0.163240278	-0.85335705	0.805262341	-0.372435479	-0.187496113	-0.213312379	0.149768165	0.574099946	-0.556555945
6	GZC	Male	Middle	ji	6	0	0	272.064	2287.135	2559.199	183	0.2334843	-0.247240031	-0.415861558	-0.269527316	-0.170756159	-0.135679172	-0.039320087	-0.036179175	0.013943699	0.24124064	0.144270761	0.073025255	-0.372103561
6	GZC	Male	Middle	ji	6	1	0	270.625	2402.052	2672.677	184	-0.210703502	-0.442533229	-0.511258857	-0.676956859	-0.553719321	-0.16465718	0.198727103	-0.114968852	0.123627753	0.272339835	0.021628675	-0.330265986	-0.465790512
6	GZC	Male	Middle	si	6	0	0	208.621	2409.775	2618.396	193	-0.138013285	-0.1006724	-0.638614821	-0.546375208	-0.456908211	-0.256086675	0.269528097	0.053574607	0.195149602	0.293602662	0.04302968	-0.244371306	-0.43740039
6	GZC	Male	Middle	si	6	1	0	163.45	2237.917	2401.367	194	-0.471799517	-0.044206411	-0.538134225	-0.57342535	-0.583082962	-0.221752911	0.358638622	0.172850786	0.121188204	0.282758621	0.093150457	-0.131058571	-0.590288658
77	HKC	Female	Young	fu	1	0	0	346.263	2534.139	2880.402	2452	0.940472185	-0.138454584	-0.18018427	0.126684337	0.025314459	-0.117651866	0.402339008	0.267289294	0.513549713	0.278940258	0.413545287	0.472709933	0.817558028
77	HKC	Female	Young	fu	1	1	0	372.171	1685.124	2057.295	2453	0.93361194	0.136362169	-0.198143944	0.192011342	0.228693595	-0.098329247	0.328607381	0.201275626	0.338122598	0.087196037	0.132871344	0.156723385	0.700974656
77	HKC	Female	Young	ji	1	0	0	350.428	2802.573	3153.001	2463	-0.485742198	-0.355187446	-0.779650154	-0.157985576	-0.889210843	0.081204032	0.562102147	0.381138952	0.492249153	0.616579105	0.640489738	0.612337499	0.900595031
77	HKC	Female	Young	ji	1	1	0	381.438	1719.07	2100.508	2464	-0.35405156	0.208524654	0.34132728	-0.683942551	-0.198812736	0.801779715	-0.314632547	0.728177677	0.787275979	0.849624737	0.939451369	0.883109973	0.946005047
77	HKC	Female	Young	si	1	0	0	322.985	2537.278	2860.263	2475	0.292244233	0.023940069	0.219722259	-0.577414781	-0.080567894	0.727313175	-0.338115682	0.537881549	0.790997298	0.793710597	0.780485753	0.756582844	0.625188924
77	HKC	Female	Young	si	1	1	0	301.692	1669.975	1971.667	2476	0.311869742	-0.111175692	-0.088596608	-0.771509585	0.234223089	0.791491873	-0.386570794	0.567289294	0.689715003	0.625893125	0.579126353	0.446448828	0.729968365
77	HKC	Female	Young	fu	2	0	0	352.459	2062.545	2415.004	2454	0.288640434	0.654596532	-0.563599947	-0.127621278	-0.249906596	-0.820957051	0.851859998	0.441207289	0.359933031	0.351973882	0.414058937	0.471946996	-0.426037749
77	HKC	Female	Young	fu	2	1	0	433.955	1608.729	2042.684	2455	-0.053850746	0.57997998	-0.443810923	-0.109671454	-0.152708705	-0.539980024	0.666981072	0.165125285	0.200821887	0.155231162	0.161299179	0.193023139	-0.323629901
77	HKC	Female	Young	ji	2	0	0	416.608	2102.026	2518.634	2465	0.557492537	0.060415254	-0.393256777	-0.15045306	0.248686122	0.742141106	-0.585779846	0.063690205	0.069837525	0.270121585	0.151823234	0.055724539	-0.14907333
77	HKC	Female	Young	ji	2	1	0	456.84	1654	2110.84	2466	0.286056988	0.067312474	-0.582080385	-0.408950256	0.035161277	0.629283574	-0.311621021	0.352710706	0.157779384	0.367637346	0.280572099	0.135772725	-0.08841574
77	HKC	Female	Young	si	2	0	0	419.192	2034.163	2453.355	2477	0.160575305	-0.108037069	-0.704433169	-0.453146767	-0.093951596	0.790874421	-0.206242995	0.620888383	0.364620829	0.552176524	0.509181482	0.417477288	-0.365195322
77	HKC	Female	Young	si	2	1	0	382.821	1716.162	2098.983	2478	0.099788331	-0.01506668	-0.742569101	-0.770745238	0.01151563	0.663842731	-0.157457968	0.422095672	0.269738594	0.401268388	0.319352625	0.140470813	-0.23831799
77	HKC	Female	Young	fu	3	0	0	341.617	2497.622	2839.239	2456	0.296065129	0.147211728	-0.623287488	-0.721444862	-0.268570717	-0.342504313	0.649233372	0.549020501	0.459997717	0.360537376	0.457329466	0.498569493	-0.089058401
77	HKC	Female	Young	fu	3	1	0	512.782	1520.17	2032.952	2457	0.415772049	0.325519067	-0.472319402	-0.255587746	-0.100244925	-0.406456007	0.571432801	0.444669704	0.447684639	0.290731012	0.376571391	0.509180344	0.208732805
77	HKC	Female	Young	ji	3	0	0	347.159	2370.388	2717.547	2467	0.286122117	0.123743098	-0.528708773	-0.06697898	0.387147661	0.669871969	-0.358392725	-0.09191344	-0.157033598	-0.005216151	-0.09475502	-0.090508458	-0.218057086
77	HKC	Female	Young	ji	3	1	0	544.208	1464.131	2008.339	2468	0.324526459	-0.0223643	-0.507864868	-0.686099982	-0.192768484	0.659756651	-0.173877551	0.806104784	0.657014573	0.741691684	0.738570195	0.6387793	0.065473288
77	HKC	Female	Young	si	3	0	0	465.885	2436.546	2902.431	2479	0.376347354	-0.022958442	-0.561036186	-0.429624607	-0.113097264	0.636311632	-0.373289627	0.742323462	0.431543701	0.618507956	0.581526336	0.514540983	-0.041652152
77	HKC	Female	Young	si	3	1	0	515.427	2052.306	2567.733	2480	0.308179104	-0.023229681	-0.608479103	-0.571386303	-0.030387314	0.618151276	-0.225970181	0.763553531	0.465781363	0.589770339	0.533323001	0.430818652	-0.01278072
77	HKC	Female	Young	fu	4	0	0	330.599	2426.912	2757.511	2458	0.086892809	0.291110465	-0.283282147	-0.034913395	-0.034696334	-0.116698447	0.600972824	0.263758542	0.190114531	0.158038127	0.16546151	0.159333434	-0.524134646
77	HKC	Female	Young	fu	4	1	0	372.954	2055.567	2428.521	2459	0.1632673	0.417210759	-0.160622246	0.172767059	0.105367595	-0.253727413	0.64424236	0.121025057	0.022282257	0.033360853	0.037385702	0.087105356	-0.563305726
77	HKC	Female	Young	ji	4	0	0	321.761	2785.526	3107.287	2469	0.577378562	-0.005612064	-0.386366671	-0.013980152	0.33732409	0.743566694	-0.551274188	-0.142756264	0.116616567	0.225532873	0.061553789	0.003352909	-0.494279316
77	HKC	Female	Young	ji	4	1	0	387.358	1431.422	1818.78	2470	0.334795115	-0.117801673	-0.590065429	-0.466362572	0.171970609	0.759084718	-0.211910754	0.370113895	-0.070294129	0.096975383	0.008683331	-0.124669979	-0.533808694
77	HKC	Female	Young	si	4	0	0	370.341	2124.851	2495.192	2481	0.545877883	0.048106171	-0.241394045	-0.01216791	0.444692598	0.714827931	-0.225445702	0.376264237	0.209961569	0.379308016	0.336055084	0.243266576	-0.573181673
77	HKC	Female	Young	si	4	1	0	416.855	1743.468	2160.323	2482	0.452721845	-0.172889018	-0.487942315	-0.768217962	0.36991988	0.726205394	-0.097269747	0.516218679	0.407480689	0.518417893	0.396098922	0.169402198	-0.510650126
77	HKC	Female	Young	fu	5	0	0	400.824	2670.434	3071.258	2460	-0.108298507	0.329368078	-0.344198157	-0.10977008	0.018689028	-0.118677926	0.600304536	0.079339408	0.170746927	0.107482738	0.167702083	0.214867239	-0.455472221
77	HKC	Female	Young	fu	5	1	0	437.6	1785.137	2222.737	2461	0.335424695	0.473938455	-0.559714248	-0.112149417	-0.233484163	-0.736683919	0.914712911	0.295148064	0.001735094	0.062023416	0.114388824	0.19717914	-0.489789216
77	HKC	Female	Young	ji	5	0	0	366.457	2248.441	2614.898	2471	0.233910448	0.145222642	-0.569141407	-0.421229119	-0.152509444	0.644747117	-0.291859998	0.783530752	0.542779955	0.703910237	0.735417451	0.717924007	-0.157501866
77	HKC	Female	Young	ji	5	1	0	440.585	1557.306	1997.891	2472	0.200173677	0.142755659	-0.614434504	-0.519460026	0.107517954	0.623163534	-0.464599767	0.402004556	-0.009314714	0.249444611	0.185538114	0.121307032	-0.295125298
77	HKC	Female	Young	si	5	0	0	406.938	2024.92	2431.858	2483	0.173232022	-0.100700701	-0.66444118	-0.4294027	-0.113628627	0.779624081	-0.170468436	0.506856492	0.317529774	0.502424197	0.469152257	0.374511871	-0.397695233
77	HKC	Female	Young	si	5	1	0	447.146	1918.385	2365.531	2484	0.1538019	-0.100261552	-0.621778609	-0.555396659	0.152542654	0.800072641	-0.139777942	0.803485194	0.327224991	0.43549985	0.361241614	0.215469558	-0.480271567
77	HKC	Female	Young	fu	6	1	0	377.805	1732.361	2110.166	2462	0.247934871	0.338073557	-0.531152357	-0.468803551	-0.242924156	-0.506365205	0.766124564	0.688724374	0.421582132	0.402686881	0.463360418	0.531104753	-0.263148616
77	HKC	Female	Young	ji	6	0	0	335.622	1676.162	2011.784	2473	0.154865672	0.104407633	-0.668206703	-0.516279356	-0.371447549	0.646090983	-0.312771492	0.720523918	0.204862829	0.458811168	0.418070715	0.364362797	-0.197625564
77	HKC	Female	Young	ji	6	1	0	423.824	1799.75	2223.574	2474	0.07616825	0.122774387	-0.729857124	-0.436244838	-0.043895554	0.633987106	-0.250451517	0.776104784	0.27668658	0.603332333	0.547572343	0.521507805	-0.290854157
77	HKC	Female	Young	si	6	0	0	363.986	2312.465	2676.451	2485	0.151348711	0.088714521	-0.68768861	-0.586426678	-0.048378928	0.624752565	-0.106651158	0.555216401	0.364666489	0.556972381	0.434755463	0.292154796	-0.381224896
77	HKC	Female	Young	si	6	1	0	323.981	1761.91	2085.891	2486	0.048575305	-0.071600633	-0.71112298	-0.837600937	0.001129146	0.774275856	-0.269865708	0.811571754	0.458224573	0.645061543	0.573405362	0.409857953	-0.344126826
7	GZC	Female	Middle	fu	1	0	0	161.386	1810.011	1971.397	195	-0.781394492	-0.492638912	-0.912242771	-0.505411395	0.083697903	-0.410421015	0.690807409	-0.195307296	0.349601298	-0.197075725	-0.025157375	0.387691637	0.913330451
7	GZC	Female	Middle	fu	1	1	0	246.356	1442.509	1688.865	196	-0.460606061	-0.592065019	-0.44192909	-0.304100102	-0.479918736	-0.414760911	0.762936186	-0.354980321	0.718340272	0.323962052	0.410275548	0.665116617	0.770536951
7	GZC	Female	Middle	ji	1	0	0	149.408	1541.168	1690.576	206	-0.62006079	-0.414868137	-0.993869419	-0.099815311	-0.858040593	-0.636667231	0.793369766	0.408537693	0.607310705	0.55521099	0.829891817	0.856789944	0.829020835
7	GZC	Female	Middle	ji	1	1	0	215.065	1374.302	1589.367	207	-0.764336373	-0.587672914	-0.985270256	-0.763717795	-0.232466124	0.248242793	0.034920365	0.379019074	0.408877285	0.646421164	0.735896566	0.55197268	0.73954695
7	GZC	Female	Middle	si	1	0	0	140.135	1900.44	2040.575	218	-0.790697246	-0.435966164	-0.860615102	-0.735608089	-0.052202213	0.328865572	-0.058651413	0.692400848	0.58753793	0.54850556	0.61521354	0.505645571	0.644197311
7	GZC	Female	Middle	si	1	1	0	229.443	1412.138	1641.581	219	-0.926830616	-0.39727318	-0.927274957	-0.838129098	0.055129292	0.296929354	0.056448423	0.609445958	0.621424035	0.735890374	0.836933167	0.582838044	0.622837503
7	GZC	Female	Middle	fu	2	0	0	140.798	1449.055	1589.853	197	0.679119462	-0.747274838	-0.358921018	-0.003666082	-0.014102842	-0.427306745	0.629038637	-0.3447472	0.401171406	0.081097623	0.188872555	0.47251326	-0.028480109
7	GZC	Female	Middle	fu	2	1	0	217.934	1571.626	1789.56	198	0.628000368	-0.463300713	-0.324369061	-0.09054391	-0.215700507	-0.712100186	0.748085143	-0.251438087	0.02809964	-0.130551872	0.059203136	0.404562959	0.074956353
7	GZC	Female	Middle	ji	2	0	0	165.974	1632.725	1798.699	208	-0.207552731	-0.392045115	-0.41781547	0.356588789	0.421708515	0.60375322	-0.405005635	-0.774084166	-0.434803472	0.010071747	0.102612236	0.343457095	0.142041518
7	GZC	Female	Middle	ji	2	1	0	183.01	1475.217	1658.227	209	0.425642443	-0.456931498	-0.067465005	0.582038969	0.568890905	0.620052274	-0.616832883	-0.618437784	-0.438049538	0.126185861	0.24640959	0.449436896	0.120834952
7	GZC	Female	Middle	si	2	0	0	161.897	1524.68	1686.577	220	0.572699641	-0.55991375	-0.152459385	0.320952997	0.677137616	0.202474568	-0.079550046	-0.652043597	-0.27204855	0.084334727	0.144769874	0.301009954	0.054189813
7	GZC	Female	Middle	si	2	1	0	214.28	1196.091	1410.371	221	0.389647232	-0.474101841	-0.260063349	-0.10687044	0.431602201	0.181963483	-0.089646373	-0.179957614	0.438374144	0.734285423	0.703584756	0.627886362	0.065855941
7	GZC	Female	Middle	fu	3	0	0	121.123	2262.04	2383.163	199	0.489361702	-0.446316139	-0.371966895	-0.002354788	-0.086238387	-0.547778342	0.573181364	-0.27877687	-0.006647378	-0.435152504	-0.428866523	-0.045440674	0.206307021
7	GZC	Female	Middle	fu	3	1	0	267.372	1419.133	1686.505	200	0.643658469	-0.541164372	-0.411930111	-0.223843384	-0.194421981	-0.701585153	0.758878942	-0.245261883	0.239079811	0.101717161	0.242625052	0.525946378	-0.036575688
7	GZC	Female	Middle	ji	3	0	0	157.119	1585.398	1742.517	210	-0.53968868	-0.763277492	-0.513378972	-0.287487303	-0.125229294	0.472089656	0.08723074	0.570118074	0.204911439	0.418640552	0.527822383	0.584974206	0.116172004
7	GZC	Female	Middle	ji	3	1	0	229.209	1277.107	1506.316	211	0.508611955	-0.539134185	-0.260006131	0.427943485	0.618390895	0.424952521	-0.311672018	0.332273691	0.138705808	0.541215274	0.744988503	0.87446051	0.029414888
7	GZC	Female	Middle	si	3	0	0	122.496	2534.208	2656.704	222	0.13869393	-0.490449494	-0.06590375	-0.355323668	0.14890629	0.278915402	-0.125549153	0.593188011	0.196725707	0.414288143	0.256164952	0.086085882	0.189597027
7	GZC	Female	Middle	si	3	1	0	266.516	1669.677	1936.193	223	-0.009192226	-0.573939293	-0.165954838	-0.49517961	0.249870806	0.428359753	-0.040984966	0.53463518	0.169134147	0.458886735	0.500787817	0.278965342	0.07062397
7	GZC	Female	Middle	fu	4	0	0	174.839	1702.294	1877.133	201	0.331233306	-0.214556311	-0.15557372	0.181244806	0.038048088	-0.447035595	0.482748208	-0.356706025	0.241126244	-0.019619844	0.060831543	0.35128969	-0.214170548
7	GZC	Female	Middle	fu	4	1	0	222.951	1624.445	1847.396	202	0.539725523	-0.468289932	-0.214386431	0.251491366	-0.06525967	-0.551373611	0.739723988	-0.449924311	-0.184178957	-0.238219593	-0.073858796	0.329404926	-0.24835237
7	GZC	Female	Middle	ji	4	0	0	164.04	2301.51	2465.55	212	0.132909644	-0.546299552	-0.428482681	0.053061224	0.414489438	0.173614637	0.04566313	-0.331607629	-0.266953638	0.085735659	0.129918203	0.229325002	-0.076469075
7	GZC	Female	Middle	ji	4	1	0	205.286	1549.611	1754.897	213	0.508427742	-0.511839443	-0.471347706	0.735497276	0.633696917	0.449126568	-0.287566717	-0.835876476	-0.372972973	-0.001353327	0.118036865	0.373029136	-0.253936963
7	GZC	Female	Middle	si	4	0	0	153.91	1603.153	1757.063	224	0.817960763	-0.6801725	-0.312565648	0.270699049	0.832675201	0.299862733	-0.118872137	-0.298395398	-0.224825348	0.178387568	0.255878473	0.292290925	-0.086206538
7	GZC	Female	Middle	si	4	1	0	229.943	1659.623	1889.566	225	0.636566271	-0.599071156	-0.381538776	0.340474651	0.59550287	0.306353773	-0.091049822	-0.835937027	-0.367878061	-0.021415213	0.006988579	0.124275231	-0.306531959
7	GZC	Female	Middle	fu	5	0	0	161.265	1621.744	1783.009	203	0.846219029	-0.689487477	-0.310726474	0.205476037	0.133055879	-0.34508189	0.479277862	-0.281683318	0.265598758	-0.069196504	0.032666139	0.361767057	-0.022845165
7	GZC	Female	Middle	fu	5	1	0	256.707	1397.919	1654.626	204	0.679929999	-0.221429756	-0.145429652	0.05932219	-0.201412257	-0.846561742	0.763684692	-0.366030881	0.131451556	-0.004658438	0.130943496	0.449945506	-0.022547437
7	GZC	Female	Middle	ji	5	0	0	171.928	1926.252	2098.18	214	0.45974026	-0.457077459	-0.100807193	0.610702743	0.430963135	0.266820857	-0.230042316	-0.512897366	-0.583572084	-0.028800707	0.077673489	0.290983071	-0.02946086
7	GZC	Female	Middle	ji	5	1	0	295.994	1534.024	1830.018	215	0.357115225	-0.496712556	-0.22640237	0.557401422	0.407688515	0.309903913	-0.192115168	-0.176566757	0.004050526	0.276248767	0.329835275	0.437012279	-0.021997953
7	GZC	Female	Middle	si	5	1	0	236.12	1516.046	1752.166	226	0.869227227	-0.656195057	-0.273942986	0.315587774	0.767719284	0.240179763	-0.137737895	0.019739631	-0.048507515	0.288748342	0.429288703	0.50317518	-0.05294417
7	GZC	Female	Middle	fu	6	1	0	251.983	1614.993	1866.976	205	0.612563323	-0.432502903	-0.279828344	-0.094644011	-0.187005661	-0.710460503	0.7455079	-0.138722374	0.44445699	0.237457921	0.297568698	0.551667514	-0.095317896
7	GZC	Female	Middle	ji	6	0	0	123.631	1721.023	1844.654	216	0.491590679	-0.418503898	-0.107918668	0.653836919	0.406086905	0.232447679	-0.231649903	-0.195700878	-0.140639334	0.244516985	0.315571639	0.472077309	-0.000861441
7	GZC	Female	Middle	ji	6	1	0	286.154	1297.614	1583.768	217	0.783862946	-0.585125228	-0.231592929	0.771751778	0.594098503	0.408021662	-0.370438259	0.146382077	-0.040491144	0.414097725	0.55666629	0.703000799	0.006592709
7	GZC	Female	Middle	si	6	0	0	145.934	1411.739	1557.673	227	0.825347702	-0.628024548	-0.24231736	0.328516022	0.721848557	0.237178692	-0.166470326	0.277838329	-0.094319385	0.381849094	0.489765917	0.559776212	0.075856105
7	GZC	Female	Middle	si	6	1	0	249.214	1653.566	1902.78	228	0.669650916	-0.569507381	-0.32235823	-0.300932681	0.568259729	0.239698389	-0.068781764	0.255646382	0.075351069	0.400374035	0.41814618	0.214299208	-0.06162426
78	HKC	Male	Young	fu	1	0	0	408.024	3947.934	4355.958	2487	0.207808638	0.147229205	0.194693023	0.075217993	-0.578634365	-0.608076439	0.656228072	-0.088369305	-0.029022902	-0.032701337	0.291965171	0.35059054	0.462087615
78	HKC	Male	Young	fu	1	1	0	377.508	2703.144	3080.652	2488	0.331020904	0.367187671	0.094612451	0.22278987	-0.583565917	-0.596071688	0.459178884	0.211918465	-0.007092905	-0.006085803	0.290977626	0.33299951	0.463832237
78	HKC	Male	Young	ji	1	0	0	375.067	4277.278	4652.345	2499	0.64956642	-0.571035086	-0.265993447	-0.330773793	-0.246707044	0.332272075	-0.520992588	0.266738609	0.681783725	0.699508978	0.698040339	0.682305557	0.293769954
78	HKC	Male	Young	ji	1	1	0	398.494	2112.831	2511.325	2500	0.540446567	-0.598076292	-0.272589569	-0.273342265	-0.480713515	0.455255181	-0.806417435	0.606306954	0.741032439	0.736582918	0.72603549	0.68034616	0.434623772
78	HKC	Male	Young	si	1	0	0	304.248	2485.472	2789.72	2509	0.455707763	-0.336954858	-0.040049417	-0.285914472	-0.329906247	0.305085888	-0.398350333	0.519544365	0.716575618	0.669488549	0.61374628	0.550557884	0.349779305
78	HKC	Male	Young	si	1	1	0	358.571	2729.946	3088.517	2510	0.402253781	-0.260946552	0.181951979	-0.192259878	-0.393372604	0.247650281	-0.383823974	0.51383693	0.604932648	0.544496613	0.48436019	0.419789909	0.520267276
78	HKC	Male	Young	fu	2	0	0	359.368	3444.546	3803.914	2489	0.199061623	0.66641163	0.287414728	0.388328318	-0.474228823	-0.852624488	0.946485745	-0.305755396	-0.466782924	-0.167972474	0.160850876	0.355064497	-0.187093285
78	HKC	Male	Young	fu	2	1	0	399.18	2367.901	2767.081	2490	-0.024791588	0.306416002	-0.175237686	0.121606009	-0.670535136	-0.70910638	0.927135854	-0.394604317	-0.519469011	-0.346869288	-0.05257357	0.076481794	-0.164803992
78	HKC	Male	Young	ji	2	0	0	521.297	3462.007	3983.304	2501	0.160521134	0.038867636	-0.002298974	-0.06601946	-0.331592135	0.433748737	-0.450451916	0.298681055	0.150381693	0.331271281	0.287256696	0.155772057	-0.174357543
78	HKC	Male	Young	ji	2	1	0	443.46	2178.836	2622.296	2502	0.212182146	0.014843152	-0.042810335	-0.145212941	-0.337525927	0.351431458	-0.228030391	0.056714628	-0.072363293	0.073015304	-0.028175907	-0.184705818	-0.076690103
78	HKC	Male	Young	si	2	0	0	404.929	3415.29	3820.219	2511	0.009744041	0.182817794	-0.222506311	-0.154833183	-0.3258641	0.353147436	-0.207602407	0.334724221	0.275377689	0.38066736	0.336157831	0.213519839	-0.226549661
78	HKC	Male	Young	si	2	1	0	423.936	2810.67	3234.606	2512	0.107871476	0.093846322	-0.157651609	-0.198321949	-0.317647059	0.396252504	-0.355412533	0.020119904	-0.063053188	0.038966345	-0.03932988	-0.152963588	-0.07180865
78	HKC	Male	Young	fu	3	0	0	349.834	3421.174	3771.008	2491	0.119081731	-0.715947098	0.74163399	0.975778076	0.963773334	0.96392193	-0.825358396	0.028057554	-0.399761553	-0.27243468	0.027179544	0.156860611	0.012247248
78	HKC	Male	Young	fu	3	1	0	402.357	2285.823	2688.18	2492	-0.113250387	0.24962291	-0.099854971	0.129056206	-0.528263503	-0.541507862	0.692697321	0.140023981	-0.071566098	0.009906455	0.290792461	0.400206825	-0.101648668
78	HKC	Male	Young	ji	3	0	0	382.076	2674.009	3056.085	2503	0.194537305	0.020876599	0.091754848	0.01907795	-0.144179872	0.510357909	-0.568382165	0.478776978	0.361738171	0.542847927	0.544450568	0.448146737	-0.15562379
78	HKC	Male	Young	ji	3	1	0	451.227	1892.527	2343.754	2504	0.233882116	-0.086610559	-0.041907934	-0.177157416	-0.157335103	0.375951499	-0.352364135	0.768609113	0.720198587	0.696405147	0.689055439	0.587220378	-0.038894607
78	HKC	Male	Young	si	3	0	0	373.068	3351.233	3724.301	2513	0.235641573	0.294480271	-0.14589891	-0.171253487	-0.231500871	0.371413377	-0.450424034	0.481678657	0.792081428	0.79210781	0.731281825	0.659511239	-0.064732462
78	HKC	Male	Young	si	3	1	0	381.239	3022.169	3403.408	2514	0.305517155	-0.195518636	0.01707042	-0.205956643	-0.241198042	0.395671057	-0.357308488	0.750335731	0.571856149	0.549672055	0.439056541	0.361367224	0.031427624
78	HKC	Male	Young	fu	4	0	1	308.837	3700.138	4008.975	2493	-0.196514599	0.362356542	-0.039920503	0.148639329	-0.592294035	-0.492652142	0.783777504	-0.352613909	-0.74843497	-0.545829899	-0.290545575	-0.139247809	-0.536876079
78	HKC	Male	Young	fu	4	1	1	296.257	2784.636	3080.893	2494	-0.248829123	-0.27690458	-0.186592899	0.103832722	-0.652401892	-0.433642375	0.840340157	-0.341606715	-0.859757638	-0.621454428	-0.326264742	-0.172024166	-0.662649383
78	HKC	Male	Young	ji	4	0	1	440.878	3718.938	4159.816	2505	-0.077726111	0.399650235	-0.209303325	-0.062522788	-0.212425122	0.406520005	-0.361806733	0.027865707	0.302083741	0.432378768	0.371480216	0.321145159	-0.367368586
78	HKC	Male	Young	ji	4	1	1	492.862	2606.079	3098.941	2506	-0.118914164	0.058126571	-0.240951818	-0.307026291	-0.391036257	0.36735743	-0.264062827	0.321079137	-0.273064398	-0.132375184	-0.241053676	-0.392663147	-0.37192205
78	HKC	Male	Young	si	4	0	1	353.75	3375.48	3729.23	2515	-0.356223032	0.176434583	-0.373884084	-0.342713435	-0.397003236	0.474450019	-0.338953043	0.28501199	-0.155001157	0.017683954	0.006802601	-0.01071137	-0.628810691
78	HKC	Male	Young	si	4	1	1	376.021	2984.438	3360.459	2516	-0.431393741	-0.512055962	-0.596970511	-0.842913308	-0.588915623	0.378858733	-0.207435117	0.108848921	-0.479196398	-0.349055589	-0.474070319	-0.588624612	-0.692388213
78	HKC	Male	Young	fu	5	0	0	413.163	3332.438	3745.601	2495	0.190113527	0.563777462	0.326808831	0.412172462	-0.419935286	-0.731945897	0.91128976	0.258201439	-0.127818211	0.095064693	0.435714758	0.672160235	-0.21320679
78	HKC	Male	Young	fu	5	1	1	515.851	1942.942	2458.793	2496	0.002555402	0.151688709	0.033872267	0.322849173	-0.48776902	-0.535154491	0.767792003	0.12383693	-0.120202146	0.024909501	0.326317646	0.439873728	-0.17654181
78	HKC	Male	Young	si	5	0	1	446.176	3411.707	3857.883	2517	0.011704579	0.194119576	-0.065757104	-0.034391267	-0.250244752	0.441300456	-0.394967355	0.383788969	0.183522252	0.320612164	0.220315221	0.079856311	-0.226424048
78	HKC	Male	Young	si	5	1	1	450.838	2231.567	2682.405	2518	0.007381341	-0.000262324	-0.12882849	-0.119787388	-0.270309467	0.458212051	-0.268003439	0.282134293	0.379653718	0.482921759	0.405638708	0.273085506	-0.253270294
78	HKC	Male	Young	fu	6	0	0	408.347	3830.849	4239.196	2497	0.148338989	0.356541699	0.171531396	0.439978915	-0.388115822	-0.589377958	0.78376821	0.081103118	-0.403128281	-0.194552167	0.11540615	0.251009634	-0.207871735
78	HKC	Male	Young	fu	6	1	0	452.519	2547.013	2999.532	2498	-0.297155544	0.305432288	-0.216941505	0.162634804	-0.491831079	-0.490248356	0.659648226	0.131247002	-0.1079595	0.015504821	0.302739998	0.43123061	-0.202306391
78	HKC	Male	Young	ji	6	0	0	418.645	3568.685	3987.33	2507	0.000527837	0.221051481	0.155760864	0.066432384	-0.150166763	0.500579674	-0.480796487	0.181414868	0.458711319	0.583642163	0.520978728	0.43708703	-0.333463598
78	HKC	Male	Young	ji	6	1	0	303.373	2962.721	3266.094	2508	-0.08747853	0.267067439	-0.056926465	-0.054062246	-0.071089355	0.479683041	-0.473491484	-0.092733813	-0.157278858	-0.050241927	-0.184507881	-0.319479671	-0.331237461
78	HKC	Male	Young	si	6	0	1	344.743	3753.537	4098.28	2519	0.043089942	0.183145699	-0.181941237	-0.007630302	-0.238217871	0.449603801	-0.370143358	0.051846523	0.25870776	0.368596108	0.304767993	0.209818756	-0.215035154
78	HKC	Male	Young	si	6	1	1	431.144	2627.601	3058.745	2520	0.004499183	0.528210733	0.061245099	0.142085264	0.065799386	0.473131127	-0.544942959	0.310623501	0.255419328	0.34701982	0.227228039	0.094682414	-0.226029763
8	GZC	Female	Young	fu	1	0	0	242.16	1889.692	2131.852	229	0.643198139	-0.502980924	0.730674076	0.821968239	-0.102320697	-0.122016126	0.405249355	0.096293446	0.452898907	0.079655739	0.352846621	0.7105677	0.938381221
8	GZC	Female	Young	fu	1	1	0	264.103	1617.082	1881.185	230	0.690664741	-0.634125896	0.636234918	0.548861084	-0.259855088	-0.145903007	0.287866899	0.258330127	0.606211241	0.121624206	0.379349744	0.694377043	0.801234933
8	GZC	Female	Young	ji	1	0	0	219.955	2293.403	2513.358	240	-0.771540899	-0.363672686	-0.973630724	-0.946559192	-0.721820855	0.371354808	-0.140373036	0.462613826	0.831282607	0.714410416	0.711187656	0.666740523	0.920022858
8	GZC	Female	Young	ji	1	1	0	304.947	1637.685	1942.632	241	-0.696505797	-0.313298602	-0.98101473	-0.80948829	-0.678809199	0.330396791	0.129849149	0.606515326	0.658371887	0.779996567	0.770253998	0.719214245	0.681402883
8	GZC	Female	Young	si	1	0	0	178	1497.667	1675.667	252	-0.849287921	0.009111207	-0.76343775	-0.285370549	-0.155224194	0.503602494	-0.05895978	0.601179941	0.866030121	0.776828581	0.844666611	0.716663514	0.852834776
8	GZC	Female	Young	si	1	1	0	260.07	1790.995	2051.065	253	-0.454920367	-0.117207881	-0.26409622	-0.402735002	-0.444198257	0.411740875	-0.124503283	0.808439143	0.932877252	0.9185543	0.859307177	0.768164501	0.676714982
8	GZC	Female	Young	fu	2	0	0	253.896	2386.136	2640.032	231	0.461018173	-0.063543421	-0.090077266	0.399133782	-0.812506563	-0.755753267	0.875333068	-0.100910607	-0.139915346	-0.230208665	-0.102523173	0.178653841	-0.210863533
8	GZC	Female	Young	fu	2	1	0	275.122	1401.152	1676.274	232	0.460809564	-0.108731247	-0.082190842	0.489477061	-0.536679618	-0.677888549	0.797704719	-0.014364499	0.045388326	-0.115533433	0.043624856	0.340571212	-0.057464562
8	GZC	Female	Young	ji	2	0	0	230.904	2040.728	2271.632	242	-0.347326192	-0.054878765	-0.484992197	-0.297080526	-0.167625748	0.261230488	0.139500241	0.105271258	0.043941333	0.285319864	0.196661906	0.043346213	0.017733632
8	GZC	Female	Young	ji	2	1	0	290.276	1550.991	1841.267	243	0.241336703	-0.034650789	0.586130248	0.056769329	0.173674262	0.309886007	0.042863437	0.011312043	0.037956492	0.358212981	0.322254894	0.200010808	-0.024323814
8	GZC	Female	Young	si	2	0	0	203.169	2393.157	2596.326	254	0.730749789	-0.232418034	0.385422297	-0.138811357	0.242896146	0.2851412	-0.066991167	0.272181608	0.122571119	0.309408332	0.165756532	-0.034786133	-0.082205832
8	GZC	Female	Young	si	2	1	0	262.917	1469.439	1732.356	255	0.715007823	-0.207223158	0.503490275	0.346703561	0.751653891	0.320125511	-0.044046745	0.14359369	0.004252387	0.255905647	0.220980705	0.152951985	0.081419349
8	GZC	Female	Young	fu	3	0	0	239.712	1799.024	2038.736	233	0.812139447	-0.062665988	0.219426788	0.84141001	-0.390727712	-0.698589983	0.743876802	0.182326536	0.429254848	0.210455337	0.42648632	0.709940825	0.055089617
8	GZC	Female	Young	fu	3	1	0	267.158	1413.032	1680.19	234	0.754001685	-0.52371029	0.229048833	0.714741739	-0.435598026	-0.517742384	0.798040409	0.148646915	0.528516586	0.397592134	0.58770058	0.910691994	0.138931372
8	GZC	Female	Young	ji	3	0	0	263.391	2504.512	2767.903	244	-0.506077747	-0.083567707	-0.658676208	-0.50918351	-0.276362491	0.284998213	-0.013431802	0.803334616	0.604833153	0.674727215	0.502220729	0.464400551	0.169561575
8	GZC	Female	Young	ji	3	1	0	315.283	1788.845	2104.128	245	-0.350278814	-0.038787262	-0.34067674	-0.426708373	-0.207602646	0.264074354	0.201099385	0.698730281	0.536056698	0.731250766	0.720563443	0.681807128	0.15335151
8	GZC	Female	Young	si	3	0	0	218.858	2092.869	2311.727	256	0.26386649	0.006478906	0.936269174	-0.187327559	0.135860548	0.259006236	-0.045523782	0.665999743	0.63236539	0.730564206	0.599283094	0.466335216	0.132376059
8	GZC	Female	Young	si	3	1	0	260.602	1529.854	1790.456	257	0.902932563	-0.256578793	0.59471701	-0.133269169	0.240627953	0.235008142	-0.262958689	0.559753751	0.509479279	0.645469926	0.661933966	0.464865303	0.02832209
8	GZC	Female	Young	fu	4	0	0	252.062	1833.917	2085.979	235	0.648108477	-0.224301774	0.125779317	0.351187039	-0.406143022	-0.605520912	0.910068607	-0.025984353	0.038862093	-0.135473114	0.004071803	0.334994191	-0.392143891
8	GZC	Female	Young	fu	4	1	0	237.871	1472.249	1710.12	236	0.358013399	0.010537036	0.208693335	0.318920436	-0.426399244	-0.66406641	0.902398087	-0.257406695	0.110827837	0.001525145	0.090727828	0.344343268	-0.468085951
8	GZC	Female	Young	ji	4	0	0	270.448	1975.403	2245.851	246	0.188606732	-0.040291433	0.254611198	-0.196663458	0.011592985	0.19270763	0.106686528	0.11309478	-0.025051678	0.344099257	0.302103111	0.171315086	-0.340005521
8	GZC	Female	Young	ji	4	1	0	319.388	1596.661	1916.049	247	0.7266097	-0.215684124	0.401301717	0.096158165	0.445542371	0.266656075	0.043182343	0.035731692	-0.045821439	0.33768482	0.337388333	0.242627469	-0.358943091
8	GZC	Female	Young	fu	5	1	0	295.444	1543.529	1838.973	237	0.449785373	-0.001323984	-0.061226354	0.4301171	-0.508274703	-0.719760099	0.829041395	0.0230345	0.132867408	0.003427899	0.196975552	0.483693156	-0.204943605
8	GZC	Female	Young	ji	5	0	0	296.758	2087.074	2383.832	248	-0.04132868	-0.066348075	0.064362654	-0.160755534	-0.010490392	0.235675418	0.047965927	0.347441324	0.014026971	0.377387637	0.406368142	0.361625551	-0.166167689
8	GZC	Female	Young	ji	5	1	0	389.668	7335.681	7725.349	249	0.488362017	-0.091119903	0.525520496	-0.111212705	0.197553292	0.22754101	-0.032096175	0.507092471	0.111241264	0.31237035	0.132252373	0.074560242	-0.140331931
8	GZC	Female	Young	si	5	0	0	238.699	2585.405	2824.104	258	0.534336262	-0.114027185	0.198979941	-0.205846968	0.232500263	0.260142193	0.031861192	0.516147236	0.294123437	0.475261751	0.32871825	0.166256856	-0.195201681
8	GZC	Female	Young	si	5	1	0	281.482	1326.57	1608.052	259	0.882183977	-0.237181245	0.390964108	-0.047561758	0.413094613	0.258299241	-0.057239368	0.394741567	0.085077271	0.428614864	0.416270408	0.243200303	-0.097379521
8	GZC	Female	Young	fu	6	0	0	257.414	1900.884	2158.298	238	0.594608256	0.110736809	0.015887032	0.528601219	-0.342434107	-0.685983239	0.764110526	0.262562524	0.205492667	0.033048084	0.215771934	0.537788106	-0.157187066
8	GZC	Female	Young	fu	6	1	0	299.838	1755.913	2055.751	239	0.668247282	0.103043597	0.108697142	0.775168431	-0.426798278	-0.79526552	0.768130416	0.374579967	0.492194114	0.275864944	0.471169733	0.768045611	-0.130485401
8	GZC	Female	Young	ji	6	0	0	302.947	2733.735	3036.682	250	-0.366502186	-0.079008187	-0.548525102	-0.301395573	0.063677413	0.269754141	0.231806642	0.363575734	0.149995078	0.449633426	0.344064522	0.313885812	-0.028304655
8	GZC	Female	Young	ji	6	1	0	313.012	1861.098	2174.11	251	0.316740883	-0.052230796	0.65324097	-0.122457491	0.261808254	0.223680343	0.075844995	0.60977299	0.22009056	0.515160729	0.520636254	0.441833068	-0.138660171
8	GZC	Female	Young	si	6	0	0	251.668	4251.133	4502.801	260	0.713740121	-0.125261467	0.526997298	-0.156448508	0.436879135	0.209667554	-0.016360699	0.431755804	0.345595039	0.643861413	0.518933602	0.391034613	-0.110705171
79	HKC	Female	Young	fu	1	0	0	219.424	1784.451	2003.875	2521	0.688004256	0.390800275	-0.150026073	0.392212035	-0.374837135	-0.823390934	0.560792586	0.291111609	0.604812057	0.384360657	0.436058473	0.601833087	0.433120321
79	HKC	Female	Young	fu	1	1	0	220.489	1861.178	2081.667	2522	0.240836954	-0.575124971	0.137319659	0.160628096	-0.609761273	-0.456202901	0.799887799	0.2288854	0.614207024	0.366224853	0.478345613	0.675054082	0.852726788
79	HKC	Female	Young	ji	1	0	0	233.78	1994.435	2228.215	2529	-0.745881727	-0.642669113	-0.996567009	-0.656507535	-0.445457825	0.332431756	0.175585127	-0.524497271	0.069986339	0.172384506	0.09706457	0.038995787	0.516436567
79	HKC	Female	Young	ji	1	1	0	276.63	1547.446	1824.076	2530	-0.941484174	-0.499949553	-0.986259343	-0.672684161	-0.561608488	0.356373654	0.190287907	0.476803469	0.606045917	0.662265689	0.672229938	0.67917568	0.751315291
79	HKC	Female	Young	si	1	0	0	217.248	1584.596	1801.844	2540	-0.861388421	-0.385663839	-0.952946289	-0.881747286	-0.276927321	0.36461535	0.062244463	0.580952381	0.65276517	0.757971947	0.748386337	0.698667881	0.487751577
79	HKC	Female	Young	si	1	1	0	217.615	1718.817	1936.432	2541	0.879014097	0.74130704	0.986572223	0.76848983	0.86691565	0.254376978	-0.899342504	0.959991029	0.839677434	0.909578347	0.944624656	0.878458386	0.840263479
79	HKC	Female	Young	fu	2	0	0	208.979	1479.694	1688.673	2523	0.533096906	-0.123100206	0.022901095	0.590441564	-0.246489125	-0.450665938	0.740304737	-0.006772819	0.12594192	-0.000977995	-0.020898755	0.069998861	-0.390407438
79	HKC	Female	Young	fu	2	1	0	263.965	1554.382	1818.347	2524	0.657629222	-0.346149966	-0.167486529	0.348751186	-0.446043501	-0.621109669	0.859713215	0.120460492	0.107989248	-0.050057908	0.032970034	0.155914835	-0.123784778
79	HKC	Female	Young	ji	2	0	0	274.99	1599.204	1874.194	2531	-0.651192482	-0.511011236	-0.947740309	-0.485520076	-0.535125729	0.28139699	0.056831901	-0.583703371	0.009906138	0.129507142	0.008883972	-0.008710008	-0.015317201
79	HKC	Female	Young	si	2	0	0	232.509	1939.408	2171.917	2542	0.663711322	-0.599412979	-0.192395272	0.07510802	0.376195225	0.274885595	0.024742499	0.2779846	0.256096594	0.501694334	0.470379699	0.368564272	-0.280726394
79	HKC	Female	Young	si	2	1	0	252.423	1574.906	1827.329	2543	0.376717794	-0.495235038	-0.065791761	-0.100600696	0.376619629	0.287188944	0.067764738	-0.142827241	0.014700568	0.244078411	0.172994986	0.014721621	-0.183856968
79	HKC	Female	Young	fu	3	0	0	215.405	1813.611	2029.016	2525	0.795531519	-0.515267141	-0.178089692	0.519907261	-0.331395225	-0.468460715	0.663765904	-0.053748972	0.109505134	0.007480805	0.056142746	0.149721052	-0.178298058
79	HKC	Female	Young	fu	3	1	0	257.235	1584.128	1841.363	2526	0.684262789	0.109085072	-0.221649574	0.294119507	-0.47331565	-0.913002299	0.923120077	0.466367646	0.33486097	0.195393128	0.267380711	0.404155755	-0.162621311
79	HKC	Female	Young	ji	3	0	0	237.309	1998.178	2235.487	2532	-0.575512013	-0.392653061	-0.766504432	-0.372283697	-0.420265252	0.268884184	0.034077598	-0.686626299	-0.191838893	-0.093913267	-0.230018126	-0.239883867	-0.200570217
79	HKC	Female	Young	ji	3	1	0	297.923	1562.23	1860.153	2533	-0.04518131	-0.388103646	-0.042438728	-0.126335757	0.056611141	0.285030622	0.086623432	-0.074560813	0.23980082	0.450915798	0.376135213	0.306615052	-0.102478898
79	HKC	Female	Young	si	3	0	0	210.908	2081.817	2292.725	2544	0.583438248	-0.591396469	-0.129680167	0.04665402	0.293054642	0.289884571	-0.101837848	0.368647679	0.216657119	0.444155621	0.418394106	0.326460207	-0.213996994
79	HKC	Female	Young	si	3	1	1	291.767	1605.232	1896.999	2545	0.555386116	-0.66803944	-0.184095255	-0.031162399	0.270009549	0.332522824	-0.060296659	0.137205651	0.24454237	0.434916141	0.376257621	0.230114995	-0.186778276
79	HKC	Female	Young	fu	4	0	0	169.842	1853.758	2023.6	2527	0.60891923	-0.470763586	-0.20248566	0.506386342	-0.232797878	-0.298098946	0.7370195	0.032428796	0.011774556	-0.122017758	-0.06778089	0.03750427	-0.605356666
79	HKC	Female	Young	ji	4	0	0	226.832	1969.302	2196.134	2534	-0.24209593	-0.186920431	-0.178402573	-0.078817578	-0.294141114	0.214625595	-0.185790903	-0.63725798	-0.073000485	0.051156007	-0.089258727	-0.104736423	-0.547096249
79	HKC	Female	Young	ji	4	1	0	219.376	1688.304	1907.68	2535	0.157638088	-0.29557441	-0.147001564	0.176193487	-0.132451989	0.200118389	-0.168691515	-0.644583987	-0.092936148	0.12764552	0.005400061	0.021211431	-0.640491004
79	HKC	Female	Young	si	4	0	0	231.526	1956.682	2188.208	2546	0.512119869	-0.363045173	-0.216035112	0.067151439	0.403781432	0.221109669	0.062666338	-0.581191598	-0.159071079	0.108497405	0.045672183	-0.074462029	-0.471673151
79	HKC	Female	Young	si	4	1	1	212.815	1760.084	1972.899	2547	0.223370866	-0.399091951	-0.502546497	-0.179702814	0.26882122	0.292662159	0.091237125	-0.131255139	-0.479381307	-0.167992107	-0.229321344	-0.391825117	-0.796356793
79	HKC	Female	Young	fu	5	0	0	196.633	1812.795	2009.428	2528	0.680255342	-0.270185737	-0.250956023	0.418094636	-0.459845093	-0.697989664	0.933110428	-0.100306496	0.035473494	-0.033028782	-0.06642499	0.018365023	-0.305436721
79	HKC	Female	Young	ji	5	0	0	258.04	1576.242	1834.282	2536	-0.469030942	-0.261673928	-0.658934469	-0.292928654	-0.317771883	0.276907315	0.047577587	-0.749988787	-0.090239281	0.021558787	-0.10426779	-0.167505408	-0.304565947
79	HKC	Female	Young	ji	5	1	0	350.672	1436.982	1787.654	2537	0.565652983	-0.557000688	-0.144046584	0.191980188	0.093364456	0.244514264	-0.009949958	-0.216715258	0.271096814	0.483910265	0.368894329	0.31081635	-0.289571776
79	HKC	Female	Young	si	5	0	0	194.518	1897.659	2092.177	2548	0.634010107	-0.578885577	-0.222292717	-0.090884182	0.365245623	0.250770667	0.057307632	0.629094715	0.331441414	0.602016043	0.560838963	0.485859046	-0.297787952
79	HKC	Female	Young	si	5	1	0	253.995	1411.932	1665.927	2549	0.631811331	-0.580756707	-0.168546845	0.042860154	0.499433422	0.265050201	0.082341853	-0.00548703	0.055585423	0.351992451	0.281438761	0.144620289	-0.226864791
79	HKC	Female	Young	ji	6	0	0	260.409	1717.603	1978.012	2538	-0.66472205	-0.328777803	-0.916782548	-0.116798398	-0.606569761	0.488723448	-0.311339003	-0.724960754	0.058264663	0.132423969	-0.022188743	-0.030980303	-0.187831632
79	HKC	Female	Young	ji	6	1	0	312.746	1441.887	1754.633	2539	-0.138700239	-0.363962394	-0.148157483	-0.167815365	-0.147280637	0.291113995	0.101200548	-0.190341631	0.049248667	0.241702055	0.156695935	0.079528635	-0.198606761
79	HKC	Female	Young	si	6	0	0	265.183	1921.352	2186.535	2550	0.652061353	-0.580298097	-0.190848253	0.090536411	0.368165517	0.255205701	-0.052164352	0.162353293	0.15076896	0.432153734	0.406360491	0.321359444	-0.324284771
79	HKC	Female	Young	si	6	1	1	289.504	1472.63	1762.134	2551	0.362603068	-0.513817932	-0.047636016	-0.078153652	0.370380902	0.357994672	0.007813657	0.499828063	0.305045609	0.500356025	0.463148231	0.355186155	-0.082026938
9	GZC	Male	Middle	fu	1	0	0	168.582	1801.568	1970.15	261	0.225480603	-0.184656031	-0.00447364	-0.199183806	-0.585833548	-0.837863807	0.912360781	0.136752017	-0.065997161	-0.252404803	-0.004339425	0.203997235	0.418960855
9	GZC	Male	Middle	fu	1	1	0	171.446	1461.843	1633.289	262	-0.256179886	0.32895031	-0.078837986	-0.311300405	-0.315448834	-0.65524933	0.747142596	0.00677657	0.295908812	0.028341462	0.258974217	0.395751367	0.313765132
9	GZC	Male	Middle	ji	1	0	0	172.264	1891.892	2064.156	268	-0.145381764	-0.371303729	-0.429027691	-0.539174089	-0.029950942	0.231390885	0.018988497	0.328684672	0.074412593	0.166212463	0.289725611	0.253082773	0.476156801
9	GZC	Male	Middle	ji	1	1	0	178.381	1295.103	1473.484	269	0.160247097	-0.118016462	-0.4964041	-0.233891498	-0.114992684	0.344815013	-0.248667154	0.276352157	0.476556707	0.580245401	0.664064484	0.668015838	0.431157702
9	GZC	Male	Middle	si	1	0	0	193.312	2047.064	2240.376	279	0.166355325	-0.167239102	-0.507877003	-0.708087449	-0.101454514	0.181726542	-0.008809567	0.507092248	0.210000212	0.273148006	0.076122122	-0.10387782	0.24209271
9	GZC	Male	Middle	si	1	1	0	195.958	1323.36	1519.318	280	0.388406227	-0.364353216	-0.452403873	-0.383734413	0.122041484	0.308216622	-0.270686507	0.577383374	0.043047522	0.268336213	0.428918456	0.536006536	0.587636757
9	GZC	Male	Middle	fu	2	0	0	170.948	2030.388	2201.336	263	-0.113970843	0.412864546	-0.166827114	0.047876923	-0.536552199	-0.906179088	0.908736535	-0.330761136	-0.199262696	-0.463528794	-0.353061337	-0.143737037	-0.142388064
9	GZC	Male	Middle	fu	2	1	0	225.34	1390.815	1616.155	264	-0.134509513	0.219632151	-0.116144742	-0.247922267	-0.043325587	-0.432699196	0.569810115	0.010929498	0.062124198	-0.205809147	0.0858389	0.216969392	-0.07246835
9	GZC	Male	Middle	ji	2	1	0	251.625	1300.147	1551.772	270	0.386034099	-0.272248755	-0.533201201	0.080498785	-0.258051467	0.410093298	-0.483649808	-0.19831638	0.343409818	0.40371383	0.388814664	0.361963422	-0.087000291
9	GZC	Male	Middle	si	2	0	0	175.917	1814.997	1990.914	281	0.318349395	-0.213047455	-0.375774393	0.270153846	0.207849212	0.681775871	-0.570293957	-0.103500526	-0.164261955	-0.073756042	-0.07967758	-0.149468921	-0.165650263
9	GZC	Male	Middle	si	2	1	0	208.028	1283.148	1491.176	282	0.282391895	-0.166426176	-0.401109916	-0.019983806	-0.12439969	0.515907775	-0.540286653	0.277783234	0.553109176	0.549187463	0.57001049	0.496386148	-0.105181857
9	GZC	Male	Middle	fu	3	0	0	147.664	1955.236	2102.9	265	0.18232765	0.355695559	0.203329747	0.041723077	-0.185781909	-0.673299732	0.631257988	-0.549238864	-0.278035552	-0.459049452	-0.246883454	0.065828672	-0.033609274
9	GZC	Male	Middle	fu	3	1	0	216.754	1104.619	1321.373	266	-0.229651594	0.264810487	-0.259425789	-0.442500405	-0.082382305	-0.389666488	0.500045645	0.008740793	0.476573656	0.249893922	0.490189367	0.65982025	-0.13676387
9	GZC	Male	Middle	ji	3	0	0	178.007	1950.98	2128.987	271	0.344185817	-0.291474444	-0.466810125	0.0319417	0.073922024	0.455305094	-0.35728501	-0.172613118	-0.311612534	-0.024378294	0.015138298	0.049538055	-0.040181927
9	GZC	Male	Middle	ji	3	1	0	270.288	1226.782	1497.07	272	-0.093471707	0.050116858	-0.202910697	-0.067271255	0.09578277	0.512175871	-0.429605624	0.855489302	0.750282845	0.826294263	0.887285375	0.89602162	-0.17840731
9	GZC	Male	Middle	si	3	0	0	179.2	1868.378	2047.578	283	0.515137139	-0.302103445	-0.369046945	0.310238057	0.111429555	0.605095979	-0.557211977	0.348383024	0.133024005	0.215546467	0.222072545	0.044786626	-0.107688894
9	GZC	Male	Middle	si	3	1	0	282.905	1287.842	1570.747	284	-0.004200642	0.347586627	-0.027510052	0.196398381	0.114286944	0.619208579	-0.750976812	0.476759032	0.771393462	0.786653835	0.784585657	0.705901578	-0.22662895
9	GZC	Male	Middle	ji	4	0	0	203.773	2130.964	2334.737	273	0.050219916	-0.694970023	-0.526677615	-0.081846154	-0.199552457	0.650316354	-0.399726127	-0.670319186	-0.121277993	-0.007746987	0.161961022	0.298108227	-0.022188943
9	GZC	Male	Middle	ji	4	1	0	283.471	1187.209	1470.68	274	0.268080059	-0.158987908	-0.341480265	0.219135223	-0.149358809	0.675024129	-0.634042359	-0.176906349	0.485175533	0.568023447	0.651752885	0.690365156	-0.331225647
9	GZC	Male	Middle	si	4	0	0	177.53	2118.134	2295.664	285	0.210733877	0.171832131	0.199150575	0.667575709	0.080144591	0.711605362	-0.679952529	-0.511020694	-0.195618551	-0.053870213	-0.016960194	-0.072654139	-0.454170307
9	GZC	Male	Middle	fu	5	1	0	250.448	1171.546	1421.994	267	-0.250941438	0.361182807	-0.235721162	-0.26288583	-0.543291161	-0.779586059	0.869554501	0.036155735	0.358350813	0.095741563	0.294131287	0.491421029	-0.139459489
9	GZC	Male	Middle	ji	5	0	0	232.902	1597.55	1830.452	275	0.428297504	-0.545249467	-0.411110482	0.007287449	-0.139392375	0.458239142	-0.432782545	-0.259796563	0.002089027	0.176947136	0.286655993	0.354157501	-0.150746703
9	GZC	Male	Middle	ji	5	1	0	279.609	1497.49	1777.099	276	0.386409686	-0.155146835	-0.370122884	0.428210526	-0.07405973	0.719369437	-0.630582436	-0.115566468	-0.173355368	0.011298965	0.03023243	0.064345421	-0.240611784
9	GZC	Male	Middle	si	5	0	0	190.033	1636.681	1826.714	286	0.595394119	-0.377827457	-0.385129396	0.307672874	0.377614253	0.620641287	-0.522320613	-0.017579797	-0.005199263	0.074762144	0.115342572	0.100421092	-0.188740519
9	GZC	Male	Middle	si	5	1	0	198.007	1391.678	1589.685	287	0.018512478	0.350838329	0.077433603	0.580722267	0.317720974	0.66522681	-0.627551579	0.142251841	0.066310727	0.21620262	0.286225363	0.283627679	-0.220938198
9	GZC	Male	Middle	ji	6	0	0	274.003	1748.973	2022.976	277	0.380143316	-0.395041154	-0.404439662	-0.186124696	-0.087081504	0.29101555	-0.308645244	-0.355145563	0.248916291	0.364790796	0.433832054	0.50707058	-0.13957042
9	GZC	Male	Middle	ji	6	1	0	279.283	1298.468	1577.751	278	0.340785767	-0.237069404	-0.215969194	0.372579757	-0.15390309	0.574545845	-0.587118861	-0.133805682	0.544854764	0.589265327	0.668459118	0.619244548	-0.363772758
9	GZC	Male	Middle	si	6	0	0	154.562	1560.934	1715.496	288	0.457810724	-0.53691698	-0.44009287	0.323802429	0.277631466	0.687635389	-0.449926967	0.18723255	0.095421513	0.205529188	0.295500469	0.274803595	-0.194764064
80	HKC	Male	Young	fu	1	0	0	366.671	1913.048	2279.719	2552	-0.271877195	-0.282071673	-0.652429962	-0.693213276	-0.700615321	-0.873733304	0.919671577	0.109699232	-0.121692219	-0.111525358	0.111111111	0.302053712	0.644583563
80	HKC	Male	Young	fu	1	1	0	283.043	1835.241	2118.284	2553	0.043543694	-0.703440893	-0.836876614	-0.568456344	-0.409779733	-0.648967877	0.728454135	0.00240896	0.072210373	0.019030468	0.159819025	0.362760304	0.730086969
80	HKC	Male	Young	ji	1	0	0	342.797	2201.177	2543.974	2564	0.565546303	-0.660294642	-0.716264653	-0.473988218	-0.275729021	0.133171432	-0.627079553	-0.090371205	0.379218628	0.425357734	0.416060177	0.39663938	0.773318868
80	HKC	Male	Young	ji	1	1	0	253.67	1739.403	1993.073	2565	-0.000100331	-0.599510629	-0.969990066	-0.799482734	-0.265663922	0.047930235	-0.119899136	0.558667324	0.817750232	0.8440183	0.8121631	0.785968692	0.688911021
80	HKC	Male	Young	si	1	0	0	252.947	2110.826	2363.773	2576	0.191231063	-0.95518173	-0.888591297	-0.785315389	-0.472804019	0.147400375	-0.145355023	0.812242023	0.82607081	0.81306337	0.699070142	0.597357461	0.517370658
80	HKC	Male	Young	si	1	1	0	261.606	2163.269	2424.875	2577	0.107996388	-0.898435031	-0.889401947	-0.918942478	-0.313635148	0.146158516	-0.08514407	0.596365429	0.484415226	0.481310231	0.261920226	0.03330461	0.476692692
80	HKC	Male	Young	fu	2	0	0	291.552	1830.144	2121.696	2554	-0.685201164	-0.065932609	-0.336975959	-0.161980938	0.170803484	0.345236781	-0.330815831	-0.257730506	-0.263403006	-0.325659496	-0.208671274	-0.093034612	0.148451811
80	HKC	Male	Young	fu	2	1	0	312.673	1538.496	1851.169	2555	-0.440513695	-0.067706581	-0.449401947	-0.678921404	-0.501114711	-0.730958163	0.886331068	-0.363189406	-0.475171254	-0.315720822	-0.056940628	0.143027431	-0.221847155
80	HKC	Male	Young	ji	2	0	0	396.831	1981.306	2378.137	2566	-0.025223237	-0.721119437	-0.955914961	-0.703731022	-0.383870872	0.197902638	-0.404797195	-0.182785095	0.334183123	0.413939453	0.316390485	0.249174207	-0.019808989
80	HKC	Male	Young	ji	2	1	0	354.309	1664.548	2018.857	2567	-0.164884118	-0.489605954	-0.699558911	-0.694372336	-0.295080408	0.159907275	-0.273458593	-0.058927943	0.119042481	0.224909958	0.139789602	0.055636938	-0.260604336
80	HKC	Male	Young	si	2	0	0	306.633	1983.506	2290.139	2578	0.008588342	-0.69434674	-0.499948341	-0.585171704	-0.28364793	0.231383155	-0.400461269	-0.19177291	0.396020375	0.436386645	0.306164821	0.19946862	-0.128055916
80	HKC	Male	Young	si	2	1	0	346.529	1704.757	2051.286	2579	0.021992575	-0.684661263	-0.768281343	-0.728895062	-0.214286139	0.248885087	-0.258433531	0.249897866	0.32549118	0.399299134	0.190240653	-0.001637225	-0.057826311
80	HKC	Male	Young	fu	3	0	0	262.575	1822.653	2085.228	2556	-0.714638306	-0.304215731	-0.56472879	-0.848967862	-0.656775958	-0.642565405	0.811156555	0.271000916	-0.080651394	0.007281223	0.243422988	0.438905644	-0.014516158
80	HKC	Male	Young	fu	3	1	0	344.167	1556.345	1900.512	2557	-0.594983445	0.472600296	0.342793562	0.605546243	0.695514402	0.571608345	-0.632344168	-0.324336127	-0.280174642	-0.311866057	-0.169034335	0.081674566	0.010902236
80	HKC	Male	Young	ji	3	0	0	318.98	2039.527	2358.507	2568	-0.036961975	-0.810592853	-0.966938208	-0.926960103	-0.448440891	0.155298598	-0.193769796	0.551313658	0.706190249	0.750150881	0.66137619	0.585049548	-0.004798406
80	HKC	Male	Young	ji	3	1	0	423.987	1909.812	2333.799	2569	0.002468145	-0.696977112	-0.969274786	-0.891958427	-0.342825719	0.064598742	-0.192324487	0.44824963	0.598544652	0.624014407	0.580170428	0.536966825	0.257730272
80	HKC	Male	Young	si	3	0	0	294.532	1733.385	2027.917	2580	0.038125815	-0.781883061	-0.89162726	-0.622568131	-0.214749859	0.356132023	-0.394538577	0.407762203	0.621790079	0.701684026	0.60135454	0.559959787	-0.107361232
80	HKC	Male	Young	si	3	1	0	299.801	1893.628	2193.429	2581	0.035717869	-0.708375389	-0.84822571	-0.702083433	-0.160215214	0.279379622	-0.36565085	0.36831725	0.442049532	0.513988124	0.410497682	0.353927905	-0.069479076
80	HKC	Male	Young	fu	4	0	0	373.459	1792.827	2166.286	2558	-0.592756095	0.416506092	-0.400381482	-0.731232339	-0.653749889	-0.799624683	0.838832682	0.097837571	0.038807618	-0.011875791	0.168579121	0.297946288	-0.351884326
80	HKC	Male	Young	fu	4	1	0	300.654	1913.218	2213.872	2559	-0.331995585	0.448947342	-0.342968409	-0.586292447	-0.417668916	-0.791180042	0.855918079	-0.302641403	-0.349569669	-0.304808722	-0.112432342	0.104495189	-0.597431839
80	HKC	Male	Young	ji	4	0	0	328.864	1763.308	2092.172	2570	-0.18163941	-0.55516134	-0.628650904	-0.782690742	-0.385951666	0.196274423	-0.336258803	0.105050363	0.464271197	0.527985983	0.454686763	0.406462732	-0.443868604
80	HKC	Male	Young	ji	4	1	0	367.553	1836.459	2204.012	2571	-0.176723187	-0.327012285	-0.760333797	-0.683816275	-0.352409263	0.134954189	-0.328632492	-0.150412059	0.075141144	0.19242675	0.090881839	-0.010354732	-0.438241414
80	HKC	Male	Young	si	4	0	0	252.325	1924.694	2177.019	2582	-0.15463028	-0.42241933	-0.374901649	-0.62046075	-0.350607889	0.2931339	-0.56122267	-0.27573431	-0.105934309	0.097576171	2.7757E-05	-0.076949591	-0.490991872
80	HKC	Male	Young	si	4	1	0	268.671	1998.938	2267.609	2583	-0.422634694	0.191272876	-0.342030598	-0.720829542	-0.182491603	0.159454686	-0.301897352	-0.38119321	-0.160314155	0.082838509	-0.048091709	-0.179003303	-0.696039269
80	HKC	Male	Young	fu	5	0	0	251.237	1854.097	2105.334	2560	-0.678759908	0.534770862	-0.339296642	-0.472532209	-0.628477156	-0.839320013	0.829244442	-0.336676763	-0.242706948	-0.247989876	-0.05056763	0.131724831	-0.294417273
80	HKC	Male	Young	fu	5	1	0	304.115	1501.109	1805.224	2561	-0.271837062	-0.17781516	-0.258676734	-0.408372048	-0.475550667	-0.667270118	0.828783173	0.016580968	0.194459639	0.155154288	0.34903267	0.481028292	-0.211211695
80	HKC	Male	Young	ji	5	0	0	322.985	2030.43	2353.415	2572	-0.045289455	-0.732578886	-0.978899265	-0.83477178	-0.431723195	0.170758362	-0.290820751	0.136127351	0.418011191	0.477484669	0.411352597	0.340298722	0.012837249
80	HKC	Male	Young	ji	5	1	0	383.202	1747.865	2131.067	2573	0.05598475	-0.746546363	-0.88077886	-0.577939556	-0.268678101	0.239016448	-0.367907992	0.066478834	0.170923143	0.287131315	0.213212313	0.163176792	-0.033852064
80	HKC	Male	Young	si	5	0	0	222.856	1737.097	1959.953	2584	0.060921039	-0.819299587	-0.818223723	-0.724613248	-0.28529473	0.194828347	-0.262135982	0.186757766	0.611361754	0.673844057	0.484142449	0.401306908	-0.091440055
80	HKC	Male	Young	si	5	1	0	281.214	2176.025	2457.239	2585	-0.09132136	-0.568150074	-0.553300219	-0.798955889	-0.226021819	0.19243294	-0.158694917	0.331267169	0.463638873	0.475119245	0.257967635	0.074551199	-0.157358564
80	HKC	Male	Young	fu	6	0	0	401.423	1941.989	2343.412	2562	-0.758623457	0.145231177	-0.359308563	-0.778217348	-0.686454029	-0.863169224	0.918207817	-0.47797422	-0.174847565	-0.193838217	-0.064723679	0.142855091	-0.129037651
80	HKC	Male	Young	fu	6	1	0	231.915	1905.175	2137.09	2563	-0.787097421	-0.179181322	0.33337572	0.513271708	0.811729735	0.811397505	-0.644823027	-0.291286892	-0.231013976	-0.220646355	-0.053809643	0.144951889	-0.401611326
80	HKC	Male	Young	ji	6	0	0	355.553	1799.314	2154.867	2574	-0.041737735	-0.620023449	-0.983429366	-0.724986829	-0.371047234	0.225637488	-0.453685538	0.212143411	0.460025594	0.555407379	0.488228273	0.477107569	0.01395415
80	HKC	Male	Young	ji	6	1	0	381.158	1552.805	1933.963	2575	-0.141185914	-0.647244737	-0.61285913	-0.634216198	-0.342659255	0.295827354	-0.31337372	0.188110164	0.107750985	0.209451961	0.145340994	0.060203935	-0.327831825
80	HKC	Male	Young	si	6	0	0	397.117	2197.617	2594.734	2586	-0.028333501	-0.616944487	-0.678180012	-0.627252263	-0.234226093	0.305922287	-0.377883699	0.191181235	0.556490101	0.592183393	0.432547811	0.31979032	-0.260035214
80	HKC	Male	Young	si	6	1	0	288.63	2031.351	2319.981	2587	-0.310183606	-0.174104093	-0.297301808	-0.605814455	-0.218673642	0.236328513	-0.329647283	0.242121575	0.160906331	0.345634187	0.243411886	0.196940974	-0.538975937
10	GZC	Male	Young	fu	1	0	0	232.408	1614.766	1847.174	289	0.256396252	-0.287444577	-0.292512219	0.239898633	0.064635863	-0.382932128	0.351420089	-0.312108806	-0.27925	-0.277221636	-0.179436815	0.07641004	0.146333616
10	GZC	Male	Young	fu	1	1	0	206.723	1254.63	1461.353	290	-0.000546185	0.071309614	-0.032868035	-0.094678244	0.198382184	-0.074981896	-0.080679773	-0.402956075	-0.37190625	-0.491287105	-0.408017756	-0.080876422	0.281965235
10	GZC	Male	Young	ji	1	0	0	212.84	1032.275	1245.115	299	0.727657296	-0.494560398	0.014365591	0.130306178	0.353917829	0.462473942	-0.491881531	-0.340087433	-0.599166667	-0.301353983	-0.38408101	-0.509733341	0.420438804
10	GZC	Male	Young	ji	1	1	0	242.153	1433.351	1675.504	300	0.134115127	-0.303622797	-0.470561095	0.276789498	0.559708179	0.403260846	-0.510516842	-0.443369648	-0.437979167	-0.131798662	-0.116016091	-0.075976645	0.346061039
10	GZC	Male	Young	si	1	0	0	208.87	1547.396	1756.266	311	0.596615797	-0.49293825	-0.142224829	-0.029238503	0.716237041	0.472401308	-0.513518315	0.373950455	0.0438125	0.165092104	0.132206964	0.121314633	0.825850127
10	GZC	Male	Young	si	1	1	0	212.503	1298.027	1510.53	312	0.0957751	-0.500746188	-0.515620723	-0.24352125	0.911122488	0.542393189	-0.530881975	0.658788426	0.44484375	0.449423912	0.452872798	0.461144887	0.5240538
10	GZC	Male	Young	fu	2	0	0	212.477	1439.689	1652.166	291	-0.498838019	0.366367471	0.309810362	0.635627934	0.45718162	-0.15978144	0.248388228	-0.085448616	0.39115625	0.137956119	0.183520599	0.448251369	-0.060811475
10	GZC	Male	Young	fu	2	1	0	250.828	1326.786	1577.614	292	-0.16193842	0.173591435	0.116105572	-0.057837232	-0.432924613	-0.690996467	0.698403422	0.140711956	-0.465791667	-0.574056084	-0.500679706	-0.181063023	0.151668975
10	GZC	Male	Young	ji	2	0	0	197.055	1066.926	1263.981	301	0.069515395	-0.233243214	-0.53257478	-0.070533007	0.37999744	0.393377367	-0.474676827	-0.257428353	-0.135895833	0.112697407	0.081925371	0.034936496	0.26129407
10	GZC	Male	Young	ji	2	1	0	241.519	1278.122	1519.641	302	-0.206018742	-0.258310804	-0.733536657	-0.302397075	0.105214386	0.470751136	-0.540232357	-0.348442162	0.008135417	0.211836208	0.135336385	0.141118401	0.23996604
10	GZC	Male	Young	si	2	0	0	207.05	1238.169	1445.219	313	-0.074827309	-0.279723153	-0.528523949	-0.690498941	0.274286446	0.499795923	-0.410617359	0.148150718	0.15975	0.336336971	0.166441948	0.045602841	0.016519952
10	GZC	Male	Young	si	2	1	0	250.761	1503.155	1753.916	314	-0.343935743	-0.188169136	-0.466181818	0.302530015	0.455512607	0.800873362	-0.767390542	-0.164499341	-0.38490625	-0.11831984	-0.146145096	-0.076325769	0.056472586
10	GZC	Male	Young	fu	3	0	0	233.542	1033.58	1267.122	293	0.080310576	-0.011463177	-0.16801564	0.26924515	-0.806322795	-0.871611332	0.917735337	0.589757824	-0.576645833	-0.46885369	-0.320349563	0.012580509	-0.025626704
10	GZC	Male	Young	fu	3	1	0	292.86	1350.912	1643.772	294	-0.145852744	-0.00127609	-0.211542522	-0.105745503	0.162554716	-0.008334248	0.026148344	0.414697106	0.518322917	0.409653878	0.466100707	0.671004635	0.065780419
10	GZC	Male	Young	ji	3	0	0	324.556	991.33	1315.886	303	0.215207497	-0.557434844	-0.424484848	-0.395754227	-0.04703443	0.599166136	-0.623778022	0.606661578	0.415145833	0.603782706	0.624857817	0.637344248	-0.051972832
10	GZC	Male	Young	ji	3	1	0	304.615	1775.404	2080.019	304	-0.431261044	-0.387520277	-0.90001173	-0.419949317	-0.368386023	0.52545259	-0.472245728	0.599694678	0.27721875	0.382583597	0.399661534	0.346571962	-0.064462219
10	GZC	Male	Young	si	3	0	0	215.552	1486.598	1702.15	315	-0.108091031	-0.308467611	-0.554142717	-0.352631798	0.444239089	0.59837616	-0.500521284	0.660426063	-0.252208333	0.110482225	0.121131918	0.16071751	-0.030564368
10	GZC	Male	Young	si	3	1	0	240.003	1460.126	1700.129	316	-0.364926372	-0.171558343	-0.850134897	0.016044203	0.405954179	0.506870598	-0.524243203	0.58476164	0.197583333	0.41313622	0.45853239	0.603671823	0.040761428
10	GZC	Male	Young	fu	4	0	0	263.58	1400.514	1664.094	295	-0.500851406	0.083681194	0.026533724	-0.026463379	0.29968002	0.20740822	0.037322051	-0.126722642	-0.459697917	-0.379861551	-0.29471494	-0.04678264	-0.43967112
10	GZC	Male	Young	fu	4	1	0	185.877	1705.235	1891.112	296	-0.929531459	0.424440359	-0.185391984	0.06691039	-0.267047229	-0.488016502	0.70593048	-0.38038998	-0.463427083	-0.523885956	-0.412867249	-0.066008548	-0.640131373
10	GZC	Male	Young	ji	4	0	0	405.81	1052.082	1457.892	305	0.209274431	-0.614685844	-0.330424242	-0.463453949	0.102787662	0.634811613	-0.65554127	0.114787315	0.481583333	0.440807228	0.30472465	0.300535725	-0.25165557
10	GZC	Male	Young	ji	4	1	0	302.017	1179.651	1481.668	306	-0.229493976	-0.336455067	-0.64171261	-0.244750945	0.067799821	0.611919861	-0.507319012	-0.001568246	-0.249770833	0.005533263	-0.074024136	-0.017468248	-0.293033648
10	GZC	Male	Young	si	4	0	0	243.792	1485.013	1728.805	317	-0.144760375	-0.430085433	-0.399867058	-0.563042665	0.22593626	0.670764302	-0.40108932	0.509735619	0.665427083	0.720079784	0.576029963	0.504749293	-0.320653291
10	GZC	Male	Young	si	4	1	0	175.538	1464.586	1640.124	318	-0.823828648	0.28913161	-0.398490714	-0.150994973	0.337330091	0.671887823	-0.606694874	0.177989036	0.157385417	0.314053737	0.204771813	0.198398844	-0.57064212
10	GZC	Male	Young	fu	5	0	0	235.47	1624.512	1859.982	297	0.030575636	-0.214815616	-0.069231672	-0.116729675	0.345337258	-0.448912686	0.566347974	0.028936229	0.113645833	-0.112350111	-0.14962963	0.102329501	-0.007301488
10	GZC	Male	Young	ji	5	0	0	318.514	845.718	1164.232	307	0.114516734	-0.555661296	-0.383476051	-0.264824893	0.305147831	0.6458625	-0.514967624	0.140573173	0.638072917	0.64970081	0.507770842	0.410834888	-0.156861343
10	GZC	Male	Young	ji	5	1	0	246.221	1280.782	1527.003	308	-0.314527443	-0.42950146	-0.794768328	-0.13595613	0.221553821	0.647846218	-0.508618715	-0.228728055	0.403510417	0.493661856	0.465534748	0.569517847	-0.292551052
10	GZC	Male	Young	si	5	0	0	208.704	1599.647	1808.351	319	-0.160182062	-0.340694279	-0.212887586	-0.724498359	0.232888775	0.67108907	-0.503532107	0.487696898	0.6796875	0.741931245	0.616534887	0.515126708	-0.171173868
10	GZC	Male	Young	fu	6	1	0	275.035	1132.679	1407.714	298	-0.468337349	0.708143182	0.281000978	0.388126792	-0.680532446	-0.840653047	0.818181818	0.48403303	0.294458333	0.229820486	0.329615758	0.587250948	-0.227324724
10	GZC	Male	Young	ji	6	0	0	341.022	1363.295	1704.317	309	0.290859438	-0.653465989	-0.347487781	-0.44871422	0.416531422	0.677294771	-0.656560462	0.487252793	0.672052083	0.729728969	0.679811347	0.732883886	-0.035814826
10	GZC	Male	Young	ji	6	1	0	310.645	1316.484	1627.129	310	-0.433917001	-0.38064237	-0.834244379	-0.650749865	-0.027630872	0.538460863	-0.386867388	0.763097634	0.725354167	0.796118738	0.755705368	0.765966412	-0.286549891
10	GZC	Male	Young	si	6	0	0	219.54	1461.699	1681.239	320	-0.017017403	-0.510695361	-0.54114565	-0.288338665	0.501814924	0.673151785	-0.520708759	0.629310943	-0.07171875	0.225052212	0.144757941	0.065502919	-0.01866482
81	HKC	Female	Young	fu	1	0	0	201.185	2033.297	2234.482	2588	0.388435857	-0.011095085	-0.50992628	0.009429561	-0.476307844	-0.50297987	0.582515828	0.762698263	0.723846232	0.458421042	0.546345799	0.695956987	0.269177382
81	HKC	Female	Young	fu	1	1	0	323.716	1545.495	1869.211	2589	0.735909457	0.65365583	-0.260171349	0.782370821	-0.350040052	-0.823911109	0.564373747	0.378471569	0.408732538	0.236353232	0.334486721	0.500827579	0.394869753
81	HKC	Female	Young	ji	1	0	0	255.489	2169.105	2424.594	2599	-0.225761235	-0.231887274	0.139828651	-0.767484272	-0.407160022	0.49861228	-0.051654913	0.643533321	0.742110737	0.847205248	0.788912737	0.80797006	0.435556086
81	HKC	Female	Young	ji	1	1	0	350.391	1574.919	1925.31	2600	0.031036606	-0.233684678	0.347997609	-0.432515728	0.117123668	0.525433512	-0.00756596	0.861350386	0.619920465	0.805489363	0.763859079	0.759137631	0.246936582
81	HKC	Female	Young	si	1	0	0	158.491	1838.149	1996.64	2610	0.736155704	-0.671030733	0.006511257	-0.473810702	0.363103087	0.53932514	-0.156100309	0.726111216	0.665569491	0.693298727	0.547343089	0.39943071	0.420202503
81	HKC	Female	Young	si	1	1	0	332.056	1803.447	2135.503	2611	0.673836246	-0.497747698	0.052719665	-0.502990033	0.300942757	0.453656894	-0.082099002	0.79208827	0.87025594	0.895330159	0.843165312	0.791260345	0.306063139
81	HKC	Female	Young	fu	2	0	0	226.397	2127.851	2354.248	2590	0.270729744	-0.503117719	-0.52365013	0.17169718	-0.741770904	-0.463556122	0.939210959	-0.039809416	-0.001725298	-0.015372668	0.079796206	0.190290443	-0.457385512
81	HKC	Female	Young	fu	2	1	0	336.103	2020.633	2356.736	2591	0.109096936	0.55950294	0.464961148	0.75966636	-0.051537371	-0.497871522	0.732618345	-0.098338662	-0.028334863	-0.029327012	0.042107317	0.147498814	-0.455702854
81	HKC	Female	Young	ji	2	0	0	289.231	1678.953	1968.184	2601	0.496405739	-0.378586486	-0.342849173	0.008680286	0.4775895	0.463296376	-0.21165311	-0.117171337	0.062408484	0.341202918	0.250237398	0.130188182	-0.362981541
81	HKC	Female	Young	ji	2	1	0	386.554	2306.462	2693.016	2602	0.732689302	-0.435082658	-0.086096832	0.067915459	0.737778052	0.471329277	-0.025140256	0.381280171	0.362088304	0.561643948	0.482042276	0.371261399	-0.44804066
81	HKC	Female	Young	si	2	0	0	181.55	1988.32	2169.87	2612	0.260804091	-0.7986464	-0.707001395	-0.128889517	0.654618276	0.71458669	0.059928351	-0.037126199	0.231944529	0.425190574	0.325849322	0.208391756	-0.579640909
81	HKC	Female	Young	si	2	1	0	333.37	1788.116	2121.486	2613	0.466742435	-0.618173749	-0.504283722	0.153898353	0.545529607	0.608090623	-0.024229998	0.252636198	0.166415825	0.347105107	0.207362602	0.058626324	-0.377278819
81	HKC	Female	Young	fu	3	0	0	187.74	1683.204	1870.944	2592	0.45615381	-0.034794186	-0.517656904	0.138686647	-0.582155401	-0.695153804	0.874005813	0.085323804	-0.179231161	-0.138566553	-0.150733875	-0.094934374	-0.211924572
81	HKC	Female	Young	fu	3	1	0	357.05	1667.898	2024.948	2593	0.409063787	-0.000909797	-0.260553895	0.252562381	-0.557656048	-0.589648621	0.88414483	0.329120431	0.240974814	0.21666837	0.319674797	0.448326393	-0.359242008
81	HKC	Female	Young	ji	3	0	0	251.883	1951.001	2202.884	2603	0.449467254	-0.292732719	-0.038788603	-0.350010603	0.110653768	0.437456408	-0.193204605	0.624399724	0.297424289	0.551098486	0.530007588	0.442032576	-0.092524915
81	HKC	Female	Young	ji	3	1	0	373.677	1741.165	2114.842	2604	0.5614718	-0.28230334	-0.211046025	-0.387135082	0.170472611	0.410962265	-0.050717617	0.661588615	0.223036607	0.504224316	0.379911111	0.213452111	-0.170444683
81	HKC	Female	Young	fu	4	0	0	221.795	2041.856	2263.651	2594	0.17982668	0.321358038	-0.383016537	0.288782074	-0.659042455	-0.756761827	0.947277111	-0.20258291	-0.214308147	-0.185506121	-0.123755014	-0.024785198	-0.517990366
81	HKC	Female	Young	fu	4	1	0	310.393	1519.504	1829.897	2595	0.156944642	0.43011206	0.503438932	0.414066587	-0.441530593	-0.705255057	0.976801929	-0.269211962	0.042063832	0.060587358	0.041656369	0.158072848	-0.689217989
81	HKC	Female	Young	ji	4	0	0	313.269	1794.763	2108.032	2605	0.510366056	-0.872206812	-0.469503885	-0.117028345	0.269850268	0.675922942	-0.486109546	-0.199548618	0.107837259	0.30800515	0.2028271	0.1377998	-0.620757196
81	HKC	Female	Young	ji	4	1	0	375.616	1822.285	2197.901	2606	0.404839703	-0.541329191	-0.354357442	-0.010051601	0.680522521	0.655624233	-0.091976658	0.164516331	0.283067197	0.529222783	0.426514905	0.317178852	-0.729840625
81	HKC	Female	Young	si	4	0	0	178.915	1890.883	2069.798	2614	0.180413885	-0.966936647	-0.777230524	-0.157050965	0.511491774	0.806257967	0.0461483	0.50884584	0.473951259	0.572933314	0.430157182	0.290938801	-0.635487081
81	HKC	Female	Young	si	4	1	0	215.595	1897.137	2112.732	2615	0.328900886	-0.757749917	-0.609324567	-0.123729413	0.432312527	0.70497607	-0.010621184	0.16867908	0.223232385	0.372103574	0.213077507	0.040061146	-0.678360338
81	HKC	Female	Young	fu	5	0	0	207.006	1789.191	1996.197	2596	0.384723209	-0.196937757	-0.230460251	0.413260762	-0.345554255	-0.39319368	0.736538765	0.197040938	0.178448047	0.127424332	0.255631436	0.350408518	-0.318330082
81	HKC	Female	Young	fu	5	1	0	365.159	1960.404	2325.563	2597	0.597764834	-0.628203706	-0.336457462	0.389807026	-0.314363177	-0.32495731	0.832963071	0.183524544	0.344256144	0.282671517	0.313084011	0.416214222	-0.397138952
81	HKC	Female	Young	ji	5	0	0	290.654	2318.75	2609.404	2607	0.374664962	-0.39482969	-0.432221558	-0.290860253	0.268063343	0.501257847	-0.071022689	0.310739139	0.300312022	0.50628436	0.390855285	0.27498814	-0.413025996
81	HKC	Female	Young	ji	5	1	0	430.25	1982.971	2413.221	2608	0.547416773	-0.479862421	-0.389551704	-0.302792111	0.229342535	0.451569302	-0.005375932	0.700909034	0.281427552	0.535043224	0.465686721	0.390575088	-0.458123333
81	HKC	Female	Young	si	5	0	0	193.957	1887.572	2081.529	2616	0.415504096	-0.638610895	-0.54153417	-0.140566905	0.447088545	0.611640492	-0.032422324	0.61025641	0.478454165	0.65875212	0.544888889	0.428179853	-0.317087994
81	HKC	Female	Young	si	5	1	0	342.748	1777.329	2120.077	2617	0.319069944	-0.599933429	-0.613564455	-0.299653637	0.44240557	0.624387311	-0.001861073	0.680621905	0.561766085	0.678240788	0.518352304	0.39404354	-0.41346922
81	HKC	Female	Young	fu	6	1	0	366.177	1966.697	2332.874	2598	0.14756831	0.208676356	0.542889022	0.528903654	-0.243625608	-0.364092451	0.770254377	0.099116043	0.146421944	0.091586111	0.192533333	0.319740657	-0.523484215
81	HKC	Female	Young	ji	6	1	0	388.885	1566.418	1955.303	2609	0.347937681	-0.488250305	-0.60698147	-0.232374355	0.595181465	0.575497246	0.034233828	0.782258166	0.43862955	0.659193558	0.552338211	0.437857783	-0.478092281
81	HKC	Female	Young	si	6	0	0	204.383	1905.209	2109.592	2618	0.334678221	-0.495129258	-0.581382746	-0.173506751	0.415256639	0.551581327	-0.007403736	0.664873676	0.291754869	0.581181664	0.437086179	0.318823467	-0.225494645
81	HKC	Female	Young	si	6	1	0	298.49	1898.948	2197.438	2619	0.567779514	-0.880461556	-0.407387926	0.202148865	0.583104319	0.723302629	-0.137065994	0.317083568	0.352650148	0.504068995	0.359254201	0.229350061	-0.519412928
11	GZC	Male	Middle	fu	1	0	0	197.296	3141.597	3338.893	321	0.227614009	0.895064624	0.639373203	0.295593434	-0.113837404	-0.868182068	0.701048625	-0.030755298	0.380500124	0.303889648	0.798490118	0.876512456	0.815904354
11	GZC	Male	Middle	ji	1	0	0	164.648	2500.6	2665.248	330	0.497888637	-0.46733869	-0.339595902	0.02729798	-0.078224861	0.621191179	-0.26314441	-0.248324579	0.169764877	0.190468498	0.08572398	-0.109794213	0.359581982
11	GZC	Male	Middle	ji	1	1	0	234.994	1883.142	2118.136	331	-0.064913076	-0.552273068	-0.820253472	-0.256830808	-0.405952054	0.702010962	-0.276093919	0.476290527	0.736961548	0.806300485	0.749240818	0.192727835	0.376516906
11	GZC	Male	Middle	si	1	0	0	172.864	2479.771	2652.635	342	-0.246802721	-0.384340536	-0.497445034	-0.428888889	-0.019183276	0.678839985	-0.18701389	0.207788444	0.474122292	0.457636386	0.155551786	-0.312037753	0.214781149
11	GZC	Male	Middle	si	1	1	0	229.358	1804.858	2034.216	343	-0.00845553	-0.297909077	-0.175430214	-0.080542929	0.151166213	0.71979982	-0.321772231	0.121463503	0.361348842	0.534721014	0.385953007	-0.077564598	0.420188745
11	GZC	Male	Middle	fu	2	0	0	190.325	2840.463	3030.788	322	-0.377999496	0.100633764	0.190298417	-0.132474747	-0.265118368	-0.35799527	0.773453141	-0.493823583	-0.446576317	-0.316341494	0.070642124	0.322574656	-0.228965956
11	GZC	Male	Middle	fu	2	1	0	249.859	1718.891	1968.75	323	-0.440181406	-0.050411697	0.294683565	0.074128788	-0.537196597	-0.517332405	0.950376077	-0.396703496	-0.198776367	-0.209121412	0.153787429	0.324972923	0.162963177
11	GZC	Male	Middle	ji	2	0	0	194.118	2543.391	2737.509	332	-0.435061728	0.019691601	0.08262542	-0.506300505	-0.676723127	0.455731334	-0.088190619	0.052562941	0.057944723	0.224903691	-0.036932734	-0.450038682	-0.227779064
11	GZC	Male	Middle	ji	2	1	0	234.609	1301.981	1536.59	333	-0.345406904	0.044862518	-0.140381423	0.084457071	-0.077246988	0.760085058	-0.404791099	-0.260025358	-0.026813218	0.291151982	0.361218085	0.048383104	0.082277675
11	GZC	Male	Middle	si	2	0	0	236.552	1921.344	2157.896	344	-0.471181658	0.040590848	-0.306199133	-0.392739899	-0.304802056	0.531366978	-0.097860659	0.27487774	0.100074699	0.392195849	0.213368394	-0.18941668	-0.268052339
11	GZC	Male	Middle	si	2	1	0	249.249	1708.578	1957.827	345	-0.525422021	-0.03673836	-0.123472487	-0.452967172	-0.151824781	0.617928177	-0.158889519	-0.281869227	-0.169266887	0.110761775	-0.227737722	-0.590360514	0.023332561
11	GZC	Male	Middle	fu	3	0	0	182.087	2050.38	2232.467	324	-0.258453011	-0.162253605	0.089994736	-0.130934343	-0.360031931	-0.338219281	0.90603737	0.080456439	0.271710597	0.013421151	0.410569175	0.461968126	-0.100295276
11	GZC	Male	Middle	fu	3	1	0	210.548	1997.866	2208.414	325	-0.399667423	-0.054383951	0.366449366	0.058813131	-0.124125028	-0.239632637	0.731654558	0.211881905	0.419201081	0.179433329	0.553566884	0.578106143	-0.065551181
11	GZC	Male	Middle	ji	3	0	0	246.721	2683.942	2930.663	334	-0.363950617	0.446738859	-0.288804308	-0.42979798	-0.492743283	0.346387784	-0.100708233	0.139286361	0.335325294	0.397452467	0.1584019	-0.292108928	-0.272892543
11	GZC	Male	Middle	ji	3	1	0	296.271	1743.027	2039.298	335	-0.377676997	-0.272997655	-0.194298903	-0.397424242	-0.641120563	0.567971256	-0.080885017	0.059880456	0.322078754	0.448229154	0.263092714	-0.169395018	-0.174403659
11	GZC	Male	Middle	si	3	0	0	196.38	2245.579	2441.959	346	-0.432985639	0.173870952	-0.356763979	-0.744305556	-0.634674583	0.300977067	0.030045935	0.496685383	0.529228471	0.628097428	0.375112393	-0.140971685	-0.216778601
11	GZC	Male	Middle	si	3	1	0	204.788	2509.881	2714.669	347	-0.421637692	-0.132771096	-0.302554966	-0.527058081	-0.518447377	0.588025884	-0.089061728	0.454193081	0.315377228	0.32945197	-0.065043685	-0.554216308	-0.303716999
11	GZC	Male	Middle	fu	4	0	1	199.452	2170.759	2370.211	326	-0.767719829	0.548480463	-0.160723975	-0.180227273	0.125312445	0.057241847	0.226967773	-0.683463141	-0.576324121	-0.451199205	-0.078581729	0.246139564	-0.592484947
11	GZC	Male	Middle	fu	4	1	1	250.395	2012.702	2263.097	327	-0.177142857	0.017316233	0.38569057	-0.151275253	-0.369770749	-0.520030797	0.942111524	-0.490563304	-0.514701384	-0.361327203	0.00785478	0.257573882	-0.788495831
11	GZC	Male	Middle	ji	4	0	0	355.695	2013.386	2369.081	336	-0.406258503	0.170337841	-0.148090861	-0.173838384	-0.543433033	0.321002365	-0.118203613	-0.231842058	-0.094298012	0.168957375	0.089116973	-0.137010676	-0.369713988
11	GZC	Male	Middle	ji	4	1	0	288.753	1935.236	2223.989	337	0.100226757	-0.110215081	0.003133984	-0.163623737	-0.281073665	0.379406427	-0.279944366	-0.418221337	0.355913634	0.504250031	0.657019255	0.491397184	-0.581015516
11	GZC	Male	Middle	si	4	0	0	182.299	2324.482	2506.781	348	-0.484222726	-0.071330905	-0.152366684	-0.692361111	-0.52552199	0.434459497	-0.029672602	-0.200796957	-0.370184612	0.012265441	-0.176215116	-0.44358657	-0.628207503
11	GZC	Male	Middle	si	4	1	1	246.877	2289.451	2536.328	349	-0.137495591	-0.031069415	-0.102773616	-0.394457071	-0.419213211	0.521460652	-0.46948008	-0.340481797	-0.374196991	-0.094743383	-0.376978539	-0.595126102	-0.689277443
11	GZC	Male	Middle	fu	5	0	0	201.004	2470.893	2671.897	328	-0.651599899	0.258565797	0.144252338	-0.076818182	0.008316911	-0.150043079	0.590154274	-0.152979533	0.013936613	-0.029973903	0.300958521	0.443555624	-0.393168133
11	GZC	Male	Middle	ji	5	0	0	323.455	1896.242	2219.697	338	-0.386263542	0.177982933	-0.261740292	-0.449090909	-0.529453439	0.398801122	-0.085394287	-0.128382539	-0.007163946	0.232297751	0.169547884	-0.00626644	-0.360433071
11	GZC	Male	Middle	ji	5	1	0	245.256	1714.353	1959.609	339	-0.380982615	0.209381706	-0.221071385	-0.32135101	-0.583895028	0.491367711	-0.116717603	-0.422858178	-0.133013197	0.161414192	-0.037984562	-0.368559492	-0.370125058
11	GZC	Male	Middle	fu	6	1	0	242.613	2461.341	2703.954	329	-0.4782968	0.830829882	0.380734502	-0.095959596	-0.30489186	-0.584469579	0.754442472	0.252490491	0.402980827	0.180253511	0.54299771	0.344638713	-0.290829088
11	GZC	Male	Middle	ji	6	0	0	269.473	1966.298	2235.771	340	-0.311000252	0.312201208	-0.329068308	-0.54030303	-0.577069873	0.201979799	0.076185422	0.465712733	0.198292605	0.383310551	0.219153448	-0.200278508	-0.321225104
11	GZC	Male	Middle	ji	6	1	0	305.091	1706.834	2011.925	341	-0.420650038	-0.372763112	-0.254435761	-0.877285354	-0.865841794	0.468944657	0.035148143	0.479876834	0.452168036	0.518851746	0.225701926	-0.278059725	-0.308985642
11	GZC	Male	Middle	si	6	0	0	206.088	2083.626	2289.714	350	-0.514033762	-0.157083687	-0.062299065	-0.792146465	-0.711697059	0.347377683	0.115224274	0.259409527	0.301035108	0.442935255	0.163169056	-0.364954356	-0.333667207
82	HKC	Male	Young	fu	1	0	0	283.592	1563.978	1847.57	2620	0.367778591	-0.497569602	-0.73355331	-0.474932893	-0.749575934	-0.817325298	0.788004862	0.280187869	0.457547531	0.267933527	0.46672703	0.582986926	0.546954517
82	HKC	Male	Young	fu	1	1	0	408.541	1749.402	2157.943	2621	0.619523953	-0.109857301	-0.679124093	-0.590861551	-0.639393027	-0.987145255	0.661851016	-0.027183687	-0.076497931	-0.144752192	-0.054352606	0.04091145	0.903196996
82	HKC	Male	Young	ji	1	0	0	246.785	1551.057	1797.842	2631	0.620660268	-0.327680224	-0.614473462	-0.350287316	-0.424431184	0.042355813	0.008390346	0.371327109	0.607532037	0.712726072	0.674556978	0.681694387	0.414118978
82	HKC	Male	Young	ji	1	1	0	403.372	1294.599	1697.971	2632	0.841363578	-0.666685858	-0.480515195	-0.643099437	-0.643876268	0.066447971	-0.063142907	0.456921931	0.643981844	0.635137019	0.535601259	0.524592838	0.712441461
82	HKC	Male	Young	si	1	0	0	277.337	2029.528	2306.865	2643	0.841260276	-0.668347247	-0.541873676	-0.731350287	-0.359186926	0.11089411	0.038756729	0.45295836	0.584097413	0.613500128	0.471280128	0.374440847	0.686508823
82	HKC	Male	Young	si	1	1	0	323.466	1839.73	2163.196	2644	0.772840356	-0.54540445	-0.488854309	-0.775268924	-0.338909645	-0.02478639	-0.156777218	0.48762243	0.805165971	0.817667559	0.775518475	0.692173096	0.734888576
82	HKC	Male	Young	fu	2	0	0	285.739	1913.734	2199.473	2622	-0.163414109	-0.265665995	-0.592035846	-0.133652795	0.162682154	0.3326213	0.012425768	0.123867346	-0.289290727	-0.300649327	-0.206191523	-0.227778464	0.116057473
82	HKC	Male	Young	fu	2	1	0	324.601	1601.459	1926.06	2623	-0.249395257	-0.182497841	-0.659033728	-0.085789275	-0.167994051	0.416135185	-0.064427852	-0.005716249	-0.243245411	-0.281976595	-0.210115121	-0.150295332	-0.051902974
82	HKC	Male	Young	ji	2	0	0	371.901	1546.499	1918.4	2633	0.057185899	-0.029173007	-0.928142635	-0.730268626	-0.81848186	0.016974367	0.064295885	0.486156137	0.382825061	0.437382149	0.295701289	0.227986061	-0.037540416
82	HKC	Male	Young	ji	2	1	0	371.998	1622.535	1994.533	2634	-0.009150777	-0.263741415	-0.932454677	-0.817724137	-0.654422154	0.035176991	0.1764473	0.401706856	0.356780109	0.416955868	0.238692709	0.111771248	-0.054237288
82	HKC	Male	Young	si	2	0	0	328.717	1931.513	2260.23	2645	0.10019369	-0.182037258	-0.905810008	-0.754876424	-0.662701631	0.020811718	0.061455114	0.090440461	0.240963197	0.242657471	0.008657785	-0.128309814	0.0742138
82	HKC	Male	Young	si	2	1	0	371.884	1598.739	1970.623	2646	-0.052020832	-0.051527738	-0.564251298	-0.881510349	-0.475814934	0.044667379	0.020746657	0.451308781	0.001542135	0.071536006	-0.143284612	-0.261409189	-0.090211828
82	HKC	Male	Young	fu	3	0	0	333.62	2118.951	2452.571	2624	0.044772522	-0.074162109	-0.497868351	-0.406462132	-0.775675054	-0.860886482	0.889960063	0.110579071	0.147005961	0.152228622	0.288078299	0.289642389	0.203505821
82	HKC	Male	Young	fu	3	1	0	438.706	1649.067	2087.773	2625	0.046390909	-0.190755439	-0.642415493	-0.482082994	-0.597216566	-0.723390296	0.754658795	0.143570651	0.012289688	-0.007395723	0.061984219	0.154219905	0.250331299
82	HKC	Male	Young	ji	3	0	0	354.591	2007.296	2361.887	2635	0.111677355	-0.396520952	-0.902382872	-0.779929612	-0.592457106	0.101937748	0.01756555	0.468514806	0.484788275	0.554334348	0.405286078	0.326604552	0.211045222
82	HKC	Male	Young	ji	3	1	0	390.895	1670.497	2061.392	2636	0.270606465	-0.394612822	-0.831425411	-0.542401527	-0.225858314	0.124588038	-0.0009585	0.383744773	0.564067883	0.623170329	0.503496745	0.488846601	0.291096258
82	HKC	Male	Young	si	3	0	0	296.775	1913.861	2210.636	2647	0.127637412	-0.34635029	-0.773689046	-0.675294773	-0.292568656	0.19308819	0.072533426	0.692605533	0.558176416	0.609215305	0.494433665	0.424402541	0.016638877
82	HKC	Male	Young	si	3	1	0	418.622	1637.655	2056.277	2648	0.258537425	-0.600657976	-0.835040027	-0.681880182	-0.161853498	0.174809277	0.04560514	0.702800848	0.696334239	0.776367438	0.665752598	0.678788029	0.268382364
82	HKC	Male	Young	fu	4	0	0	314.123	1600.809	1914.932	2626	-0.126793785	0.167940124	-0.428170757	-0.239639711	-0.683007242	-0.871643271	0.971182497	-0.390663841	-0.302371534	-0.242129205	-0.100978744	0.043946321	-0.350538632
82	HKC	Male	Young	fu	4	1	1	354.683	1651.093	2005.776	2627	-0.298790513	0.152740881	-0.694085003	-0.498236335	-0.514733431	-0.661382362	0.759229033	-0.187261584	-0.263923878	-0.200946476	-0.067037468	0.078021897	-0.284377492
82	HKC	Male	Young	ji	4	0	0	430.953	1984.96	2415.913	2637	-0.028330392	0.026442407	-0.624762369	-0.568727258	-0.414628964	0.22015563	-0.00229901	0.63661149	0.157870176	0.255607322	0.07833398	0.010701134	-0.203404329
82	HKC	Male	Young	ji	4	1	1	476.647	1638.589	2115.236	2638	-0.175242113	0.160373401	-0.741517464	-0.642916509	-0.58373143	0.092996643	-0.030401111	0.180502892	0.056512149	0.206566639	0.044297848	0.005610064	-0.284290499
82	HKC	Male	Young	si	4	0	0	328.241	1839.879	2168.12	2649	0.043188568	-0.112258914	-0.438879619	-0.346429921	-0.221042194	0.221849252	-0.035415871	-0.148221548	0.064248346	0.110928501	-0.017763981	-0.014368683	-0.350637224
82	HKC	Male	Young	si	4	1	1	389.535	1496	1885.535	2650	-0.10716653	0.108936135	-0.522000787	-0.422472312	-0.375080121	0.257613671	-0.158194131	-0.089386563	0.028082903	0.256935324	0.152235588	0.116763463	-0.358663786
82	HKC	Male	Young	fu	5	0	0	339.001	1437.296	1776.297	2628	-0.487918048	0.478422503	0.017214421	0.277800091	0.564721922	0.629768081	-0.381996874	0.227149321	-0.102054358	-0.104963498	0.019031604	0.007686034	-0.029096287
82	HKC	Male	Young	fu	5	1	0	387.037	1746.053	2133.09	2629	-0.314647269	0.194473002	-0.644462776	-0.435627224	-0.528969315	-0.567218493	0.663566591	-0.116902457	-0.09657121	-0.151803074	-0.124675549	-0.034604453	-0.067518232
82	HKC	Male	Young	ji	5	0	0	353.298	1808.755	2162.053	2639	0.162725434	-0.365612534	-0.858999981	-0.542242459	-0.391022894	0.124305767	0.077881577	0.359482215	0.305937039	0.400777725	0.275574527	0.251484072	-0.03999652
82	HKC	Male	Young	ji	5	1	0	406.053	1452.059	1858.112	2640	-0.020393406	-0.188008389	-0.959309323	-0.778179866	-0.667312357	0.085207507	0.080298663	0.562976115	0.558190999	0.562434425	0.44671237	0.413409782	-0.057711212
82	HKC	Male	Young	si	5	0	0	330.245	1922.617	2252.862	2651	0.172848965	-0.441756796	-0.795346744	-0.725878353	-0.491693964	0.176106195	0.100267408	0.286969471	0.230157312	0.338919256	0.128443927	-0.013617379	-0.112334169
82	HKC	Male	Young	si	5	1	0	407.047	1507.327	1914.374	2652	-0.042964748	-0.076942057	-0.560681678	-0.810756964	-0.506425625	0.108346048	0.036304914	0.522332321	0.336670373	0.407160938	0.214952787	0.079435534	-0.114900465
82	HKC	Male	Young	fu	6	1	0	425.134	1549.44	1974.574	2630	-0.165221883	0.221910598	-0.605406926	-0.325973794	-0.55396356	-0.662191028	0.70446258	0.457403059	0.236267522	0.208283503	0.322226534	0.403020043	0.039520958
82	HKC	Male	Young	ji	6	0	0	313.692	1380.792	1694.484	2641	-0.029656093	-0.176214171	-0.695832318	-0.739367308	-0.701818439	0.170216662	0.036832783	0.595417836	0.463978563	0.557856121	0.436105722	0.373798285	-0.102994012
82	HKC	Male	Young	ji	6	1	0	446.715	1584.508	2031.223	2642	0.146920329	-0.421935272	-0.874980783	-0.781249876	-0.607387078	0.145033567	-0.015891648	0.73583825	0.700993456	0.768377417	0.686336395	0.691481106	0.036821273
82	HKC	Male	Young	si	6	0	0	279.839	1475.061	1754.9	2653	-0.005173675	-0.004021878	-0.519518551	-0.545559024	-0.239782566	0.230759841	-0.034686578	0.505630334	0.45353725	0.556931656	0.430353986	0.370634901	-0.213176552
82	HKC	Male	Young	si	6	1	0	435.971	1558.206	1994.177	2654	0.184952438	-0.490052227	-0.803475881	-0.868442924	-0.421661915	0.145292951	0.070283035	0.747728965	0.745135712	0.777739462	0.675350321	0.577638831	0.04893651
12	GZC	Female	Young	fu	1	0	0	222.841	1848.828	2071.669	351	0.458209984	0.055252294	-0.029270111	0.111751104	-0.257708455	-0.70872983	0.652708325	-0.151905612	0.075477972	-0.231489117	-0.018322971	0.186460622	0.786954451
12	GZC	Female	Young	fu	1	1	0	210.235	1108.624	1318.859	352	0.220665883	0.208448559	-0.291150377	0.061046878	-0.48482702	-0.858878399	0.727495344	0.142932547	0.392279717	0.403867421	0.538250146	0.600581272	0.616135247
12	GZC	Female	Young	ji	1	0	0	245.336	1907.919	2153.255	362	0.073685064	-0.364177788	0.542533363	-0.114834279	0.217835112	0.256343326	-0.00649047	0.311526818	0.141199086	0.415245949	0.552183024	0.402381796	0.860069244
12	GZC	Female	Young	ji	1	1	0	187.817	2105.694	2293.511	363	0.700896225	-0.682481664	0.569313353	-0.586966576	-0.235013487	0.253875954	-0.437112177	0.457300318	0.204010806	0.392079778	0.431362715	0.057531722	0.659382487
12	GZC	Female	Young	si	1	0	0	188.55	1651.027	1839.577	374	0.736777647	-0.679900605	0.20196824	-0.515619088	0.318287792	0.406273743	-0.188461386	0.509524179	0.254779717	0.575721546	0.512967607	0.106897285	0.829561854
12	GZC	Female	Young	si	1	1	0	241.133	1425.702	1666.835	375	0.341287157	-0.588457376	-0.217326474	-0.46237825	0.350693093	0.386339188	-0.219376313	0.811689824	0.2969867	0.596816569	0.593294631	0.188147728	0.738397992
12	GZC	Female	Young	fu	2	0	0	240.594	1216.255	1456.849	353	0.234470173	0.04539297	0.003682994	0.301212249	-0.365028732	-0.669936435	0.836248365	-0.316774043	-0.143588944	-0.132610989	0.098663735	0.268363224	0.199345945
12	GZC	Female	Young	fu	2	1	0	230.132	1235.737	1465.869	354	0.282647309	-0.258578814	-0.140848431	0.005886063	-0.298473085	-0.495708429	0.666679875	0.026096406	0.728605569	0.683216671	0.738655491	0.773927837	0.357610141
12	GZC	Female	Young	ji	2	0	0	236.466	1452.223	1688.689	364	-0.079021858	-0.310023646	0.361992097	-0.150430944	-0.172632813	0.261879866	-0.299369973	-0.694543196	0.251859933	0.360334963	0.247281096	0.191025732	0.196982817
12	GZC	Female	Young	ji	2	1	0	241.902	1521.703	1763.605	365	0.676239912	-0.662217947	0.13278163	0.490771495	0.389609476	0.552834092	-0.46138606	-0.414453155	0.031088944	0.25166363	0.261062828	0.230665627	0.223597159
12	GZC	Female	Young	si	2	0	0	205.582	2198.356	2403.938	376	0.509728699	-0.434267164	-0.051830314	-0.272580758	0.359305735	0.327032008	-0.120497682	0.136443375	0.076859933	0.340825263	0.23553296	-0.194229815	0.453773256
12	GZC	Female	Young	si	2	1	0	263.498	1703.453	1966.951	377	0.227803236	-0.491659653	-0.221844479	-0.778263612	0.098318283	0.399255275	-0.071577446	0.396351781	0.123441397	0.250193371	0.07323005	-0.423662012	0.265598851
12	GZC	Female	Young	fu	3	0	0	248.877	2141.21	2390.087	355	0.353388215	-0.334744098	-0.054260792	0.034783827	-0.211295884	-0.497167789	0.749581963	-0.260762245	0.067882377	-0.19390162	0.054117	0.231190189	0.514239199
12	GZC	Female	Young	fu	3	1	0	243.578	1185.527	1429.105	356	0.332105925	-0.488790028	-0.173607694	0.089916614	-0.399413627	-0.497054952	0.774743432	0.448140961	0.867051122	0.833029693	0.958063962	0.969547033	0.331248889
12	GZC	Female	Young	ji	3	0	0	250.733	1644.215	1894.948	366	0.749154467	-0.579752315	0.333691195	0.458342092	0.698510613	0.261090006	-0.05795459	-0.214654972	-0.215606816	0.084833957	0.185943458	0.168838165	0.453073702
12	GZC	Female	Young	ji	3	1	0	266.069	1776.943	2043.012	367	-0.509777363	-0.230716204	-0.589950048	-0.008576834	0.137806966	0.359514048	0.126488885	-0.007715594	-0.057034497	0.204717614	0.348150184	0.288140639	0.676996467
12	GZC	Female	Young	si	3	0	0	194.67	1677.368	1872.038	378	0.476621112	-0.407077873	-0.086021024	0.484493028	0.932215316	0.352202204	-0.107168047	0.244492742	0.002140482	0.383923035	0.451039126	0.321967817	0.348840119
12	GZC	Female	Young	si	3	1	0	248.299	1465.155	1713.454	379	0.280149236	-0.514103643	-0.275896518	-0.851362904	0.17032485	0.352232294	-0.036866506	0.920981138	0.497568579	0.767328283	0.609659579	0.149883037	0.454123033
12	GZC	Female	Young	fu	4	0	1	238.072	1699.842	1937.914	357	-0.004014761	0.179800409	0.025214344	0.211716068	-0.160867832	-0.550261406	0.766628363	-0.464162074	-0.103958853	-0.199488605	-0.050915462	0.135592259	-0.073067872
12	GZC	Female	Young	fu	4	1	1	175.286	1261.624	1436.91	358	-0.308487773	0.164121678	0.283993141	0.073239437	-0.207111528	-0.405040057	0.753996117	-0.238220911	-0.264671654	-0.454252565	-0.224650476	-0.023973914	-0.154856001
12	GZC	Female	Young	ji	4	0	0	290.78	1932.182	2222.962	368	0.328537248	-0.488212897	-0.08578245	0.205886063	0.5782057	0.268349193	0.067813132	-0.533959481	-0.012967581	0.13853038	0.17040294	0.065641171	-0.016893098
12	GZC	Female	Young	ji	4	1	0	242.809	1246.917	1489.726	369	0.125836409	-0.341012384	-0.355535674	-0.337299418	0.220584027	0.213690902	0.012790744	-0.197547155	0.353958853	0.605676479	0.578111367	0.435046431	0.020515992
12	GZC	Female	Young	si	4	0	0	236.767	1347.605	1584.372	380	0.116849832	-0.358534728	-0.325266532	0.088963633	0.746499355	0.417218942	-0.00557911	-0.099588605	-0.092965503	0.161530348	0.184899179	-0.030169419	0.008774287
12	GZC	Female	Young	si	4	1	0	189.042	1424.679	1613.721	381	-0.174094651	-0.070866899	-0.171535078	-0.36900007	0.530714202	0.411877985	-0.086317708	0.178234883	-0.371103491	-0.205586985	-0.29126447	-0.614942936	-0.078672838
12	GZC	Female	Young	fu	5	0	0	250.776	1428.949	1679.725	359	0.278705544	-0.198493046	0.115827928	0.083315815	0.059730269	-0.304028284	0.607845623	-0.295660949	-0.103179551	-0.24093713	-0.083068256	0.121911108	0.027972217
12	GZC	Female	Young	fu	5	1	0	277.355	1361.799	1639.154	360	-0.189245306	0.257119955	0.568910758	0.332968958	-0.002462765	-0.32640012	0.619392162	0.296716603	0.559559435	0.319436188	0.423365738	0.503140285	0.235267771
12	GZC	Female	Young	ji	5	0	0	225.449	2218.043	2443.492	370	0.402522406	-0.476846619	0.065965854	-0.104323453	0.239629412	0.203422725	-0.05827951	-0.334378639	-0.176641729	0.058433215	0.066098726	-0.11068264	0.130559288
12	GZC	Female	Young	ji	5	1	0	263.36	1343.435	1606.795	371	0.418743664	-0.474281592	-0.096115709	0.17494219	0.560098511	0.274630458	0.025827159	-0.090894978	-0.036419368	0.240873206	0.322592834	0.291954349	0.088369911
12	GZC	Female	Young	si	5	1	0	230.946	1421.411	1652.357	382	-0.234340403	0.348691435	0.491746813	-0.082026487	0.630435089	0.367954263	-0.183032849	0.72199022	0.33675187	0.511298622	0.425990176	0.083050968	0.164555918
12	GZC	Female	Young	fu	6	1	0	241.614	1297.957	1539.571	361	-0.014396366	0.396737606	0.457466637	0.441286525	-0.302676205	-0.688050551	0.792915164	-0.119087169	0.460058188	0.439460479	0.527010408	0.615424966	0.148326828
12	GZC	Female	Young	ji	6	0	0	256.803	2205.325	2462.128	372	0.476150695	-0.617682658	0.061611869	0.467857894	0.589435909	0.310354685	0.079034751	-0.274672048	-0.049293433	0.161006169	0.206032084	0.167080173	0.129882483
12	GZC	Female	Young	ji	6	1	0	289.687	1252.762	1542.449	373	0.334214688	-0.372466033	-0.130425706	-0.343367669	0.133538173	0.157761312	-0.039727384	-0.235333385	0.285515378	0.531076805	0.475153722	0.344509818	0.101195072
12	GZC	Female	Young	si	6	1	0	234.896	1351.183	1586.079	383	0.113362261	-0.289679772	-0.34314471	-0.130222129	0.556402017	0.349486591	-0.066473828	0.637351549	0.111107648	0.281797552	0.220913057	-0.114879138	0.162983343
83	HKC	Female	Young	fu	1	0	0	289.466	1703.772	1993.238	2655	-0.080297022	0.165525769	-0.577971793	-0.586663508	-0.357376905	-0.419559479	0.74183391	0.270410111	0.276150002	0.084085677	0.235661885	0.425168551	0.497102677
83	HKC	Female	Young	fu	1	1	0	395.884	1636.168	2032.052	2656	-0.043653687	-0.059648632	-0.637688144	-0.083110269	-0.613527799	-0.466779296	0.888650519	0.272648279	0.499209066	0.367804612	0.558768282	0.811598485	0.509356772
83	HKC	Female	Young	ji	1	0	0	346.267	2076.97	2423.237	2665	-0.011194209	0.030969879	-0.999715561	-0.670519957	0.105112403	0.242776593	0.110190311	0.193232835	0.70301027	0.775709102	0.807420214	0.837470789	0.369970435
83	HKC	Female	Young	ji	1	1	0	323.275	1654.873	1978.148	2666	-0.107827429	0.122530972	-0.976691818	-0.653523629	0.045360237	0.301780246	0.005216263	0.744374959	0.908558612	0.911622644	0.920592496	0.945880899	0.378742309
83	HKC	Female	Young	si	1	0	0	299.067	2084.808	2383.875	2676	-0.1414899	0.214428035	-0.931118398	-0.495925619	0.119780678	0.359626634	-0.064264706	0.52579817	0.803014205	0.809426086	0.765627774	0.717231191	0.343803436
83	HKC	Female	Young	si	1	1	0	299.274	2254.504	2553.778	2677	-0.151560961	0.170360001	-0.967905819	-0.856816298	-0.153012392	0.294912677	-0.019878893	0.645500625	0.807570928	0.737349304	0.746236157	0.745058959	0.446622453
83	HKC	Female	Young	fu	2	0	0	352.865	1986.843	2339.708	2657	0.747936018	0.19584704	0.184150437	-0.176063011	-0.102445444	-0.819069542	0.758685121	0.146231321	-0.086955495	-0.161234443	-0.035568431	0.10783529	-0.174238913
83	HKC	Female	Young	fu	2	1	1	379.328	1906.581	2285.909	2658	-0.332627152	0.618646322	-0.192541382	-0.14225986	-0.07118763	-0.475471459	0.594991349	-0.352300704	-0.815519616	-0.796355975	-0.724003551	-0.549415778	-0.900620056
83	HKC	Female	Young	ji	2	0	0	333.613	1680.483	2014.096	2667	0.303212413	0.223041926	0.160984474	-0.080528248	0.227748657	0.231034993	-0.277223183	-0.53419788	-0.423381734	-0.096016542	-0.144114761	-0.110704021	-0.14846664
83	HKC	Female	Young	ji	2	1	0	392.214	2252.61	2644.824	2668	0.340803236	0.245290591	0.178651286	0.069761933	0.341892751	0.216818364	-0.234723183	-0.184122178	0.042009995	0.253653779	0.225821223	0.29395901	-0.215876948
83	HKC	Female	Young	si	2	0	0	252.624	2354.014	2606.638	2678	0.618907194	0.178012646	0.661312369	0.086035769	0.628160983	0.306223471	-0.314230104	0.332710157	0.312643135	0.489157661	0.340114948	0.23764807	-0.108744706
83	HKC	Female	Young	si	2	1	0	400.752	1747.456	2148.208	2679	0.4732707	0.221502065	0.199399518	-0.06032216	0.457712468	0.194982366	-0.1316609	-0.310960437	-0.206044151	0.025180446	-0.035549741	-0.071938543	-0.215357571
83	HKC	Female	Young	fu	3	0	0	327.853	2196.894	2524.747	2659	0.396832832	-0.081981288	0.712116304	0.312661376	-0.273999342	-0.51373725	0.892301038	-0.554841683	-0.355558179	-0.372954625	-0.32358301	-0.144086599	0.150437076
83	HKC	Female	Young	fu	3	1	0	465.669	1690.44	2156.109	2660	0.596007772	-0.093917547	0.772338324	0.638505271	0.012540849	-0.168289232	0.541358131	-0.157132513	-0.10345886	-0.079044907	-0.052081678	0.185366247	0.097925689
83	HKC	Female	Young	ji	3	0	0	324.72	2050.531	2375.251	2669	-0.022926037	0.195315088	-0.932192944	-0.327774488	0.070319114	0.295047832	-0.022984429	0.476874465	0.627104238	0.756497991	0.719424326	0.805775068	0.005642829
83	HKC	Female	Young	ji	3	1	0	442.331	1849.352	2291.683	2670	-0.082351689	0.202398451	-0.980041876	-0.454447471	-0.152863253	0.249880683	0.039904844	0.762569943	0.576390037	0.635004487	0.647904304	0.69223992	0.073809029
83	HKC	Female	Young	si	3	0	0	284.285	1944.853	2229.138	2680	0.369504698	0.25348452	0.764231818	-0.079343835	0.371510034	0.253403163	-0.180034602	0.305931143	0.469153583	0.58084351	0.451091071	0.320271831	0.012636037
83	HKC	Female	Young	si	3	1	0	368.545	2044.999	2413.544	2681	0.086503606	0.246643802	-0.25897365	-0.46585337	0.155503893	0.279496547	-0.026807958	0.152814166	0.038193051	0.218883383	0.185776366	0.173493782	0.029540551
83	HKC	Female	Young	fu	4	0	1	211.793	2368.458	2580.251	2661	-0.250408538	0.562119409	-0.064954766	-0.082802321	-0.248943963	-0.631144806	0.800259516	-0.506444605	-0.900633534	-0.778877141	-0.725424046	-0.483080394	-0.633372753
83	HKC	Female	Young	fu	4	1	1	294.578	1922.094	2216.672	2662	0.238442499	-0.2314785	-0.585446213	-0.367855028	-0.83138502	-0.659257069	0.940103806	-0.768441841	-0.608137567	-0.478295814	-0.434615205	-0.175341803	0.239114662
83	HKC	Female	Young	ji	4	0	0	352.858	1979.542	2332.4	2671	0.205418785	0.249686195	-0.173752617	-0.218571598	0.095392039	0.275323633	-0.061418685	0.113159107	0.158178885	0.357215871	0.342993318	0.31927261	-0.183578106
83	HKC	Female	Young	ji	4	1	1	455.585	1275.401	1730.986	2672	0.328517819	0.214614685	0.006897642	-0.232464764	0.298045838	0.20132621	-0.243140138	0.462234218	0.531838036	0.660941828	0.609952806	0.611023664	-0.169363164
83	HKC	Female	Young	si	4	0	1	271.555	1962.01	2233.565	2682	0.475634099	0.03673736	-0.034914866	-0.178005448	0.370229192	0.256351234	-0.137015571	-0.311829373	-0.067744855	0.152323358	0.103677398	0.165564479	-0.488063923
83	HKC	Female	Young	si	4	1	1	331.047	1745.132	2076.179	2683	0.082564608	0.094272182	-0.784411172	-0.698519484	0.140423292	0.30962769	-0.192378893	-0.554209729	-0.484578759	-0.227404315	-0.342012056	-0.408428913	-0.821777068
83	HKC	Female	Young	fu	5	0	0	355.038	2034.749	2389.787	2663	0.73040215	0.279466181	0.204045352	-0.056034585	-0.145792302	-0.864692839	0.764186851	0.344822592	0.414103018	0.366985291	0.46820242	0.598689194	-0.145142629
83	HKC	Female	Young	fu	5	1	0	477.882	1972.383	2450.265	2664	0.793947782	0.297319241	0.294512701	0.018962454	0.033981796	-0.86487023	0.692404844	0.218984925	0.062959902	0.021263314	0.138180459	0.259383814	-0.13452497
83	HKC	Female	Young	ji	5	1	0	417.432	1795.168	2212.6	2673	0.382545977	0.265952731	0.569075179	-0.017221367	0.277561136	0.249086647	-0.154256055	0.016522941	0.243678432	0.430744021	0.338012242	0.362658143	-0.215664403
83	HKC	Female	Young	si	5	1	0	410.188	1865.402	2275.59	2684	0.814238948	0.118079373	0.425085924	0.033838683	0.607974559	0.277384749	-0.361444637	0.503758805	0.421642466	0.591869221	0.521078454	0.370458514	-0.175168997
83	HKC	Female	Young	ji	6	0	0	335.532	1709.451	2044.983	2674	0.136901498	0.281314015	-0.251214791	-0.267393107	0.176462331	0.200050683	-0.105302768	0.062839839	0.204312753	0.329234131	0.252464838	0.211657579	-0.062636836
83	HKC	Female	Young	ji	6	1	0	522.037	1739.787	2261.824	2675	0.019551274	0.227745503	-0.734365741	-0.476951321	0.089768615	0.267949232	0.043044983	0.57559081	0.392153622	0.497132379	0.494799308	0.481640656	-0.035445465
83	HKC	Female	Young	si	6	0	0	265.94	1903.562	2169.502	2685	0.103430655	0.286652201	-0.361387429	-0.145659126	0.268849655	0.278389965	-0.059515571	-0.53019551	-0.333593043	-0.068479576	-0.084201673	-0.061000833	-0.062390731
83	HKC	Female	Young	si	6	1	1	430.404	1955.174	2385.578	2686	0.375721928	0.254595086	0.5780192	-0.059362786	0.672341265	0.217291407	-0.067638408	-0.265486143	-0.120709873	0.101502087	0.036138498	-0.033226786	-0.134433879
13	GZC	Female	Young	fu	1	0	0	388.897	1602.19	1991.087	384	0.611347316	-0.065983259	0.588744887	0.474862937	-0.476326668	-0.598731577	0.792547163	-0.376696191	-0.042345514	-0.132137463	0.030194606	0.327493209	0.11938898
13	GZC	Female	Young	fu	1	1	0	389.878	1751.004	2140.882	385	0.123043015	0.089579037	0.657728333	0.009733383	-0.118417278	-0.195120897	0.43449697	-0.078097859	0.210319291	0.063469436	0.206664391	0.52782305	0.294249784
13	GZC	Female	Young	ji	1	0	0	403.379	1524.556	1927.935	395	-0.657916815	0.092514861	-0.989555377	-0.820578295	-0.155142158	0.263731037	0.066692834	0.00063634	-0.063591113	0.220158448	0.338927962	0.346604579	0.373783239
13	GZC	Female	Young	ji	1	1	0	296.357	1891.525	2187.882	396	-0.741955208	0.182409317	-0.971831632	-0.644115659	0.087859614	0.256106086	0.061236906	-0.282793017	-0.217166444	0.140923664	0.201160806	0.258925107	0.353679082
13	GZC	Female	Young	si	1	0	0	336.142	1567.198	1903.34	407	-0.77672236	0.258534514	-0.951584662	-0.591678558	0.150552603	0.306915066	0.026735029	0.006552584	0.064695884	0.23018468	0.369641516	0.412359333	0.385490064
13	GZC	Female	Young	si	1	1	0	328.987	1772.401	2101.388	408	-0.862950587	0.435751547	-0.784378943	-0.598798348	0.151978402	0.268588519	-0.025371047	0.477994669	-0.128238436	0.161431865	0.321365654	0.414804036	0.348994432
13	GZC	Female	Young	fu	2	0	0	348.121	1736.329	2084.45	386	0.369157483	0.519531724	0.370768819	0.707067217	0.025225681	-0.43336096	0.343954076	-0.494401926	-0.202877261	-0.184144564	-0.057480369	0.22999612	-0.154161467
13	GZC	Female	Young	fu	2	1	0	353.713	1657.175	2010.888	387	0.205289726	-0.344364916	0.143265665	0.789110026	0.706158778	0.864444525	-0.619233128	-0.296758105	-0.142236251	-0.136578257	-0.008972346	0.260457897	-0.091612268
13	GZC	Female	Young	ji	2	0	0	377.437	1386.333	1763.77	397	-0.377305368	0.237304379	-0.451404978	-0.154697709	0.176318232	0.247558647	0.000338542	-0.389629375	-0.260847396	0.121814472	0.168849437	0.291579356	-0.182768551
13	GZC	Female	Young	ji	2	1	0	404.224	1659.398	2063.622	398	-0.140504799	0.283913624	0.476728983	-0.071107773	0.192238252	0.239335519	-0.15491009	0.486112305	0.063748938	0.345486341	0.443359508	0.637194412	-0.109033311
13	GZC	Female	Young	si	2	0	0	340.393	1764.045	2104.438	409	0.177731959	0.233313114	0.738976182	0.284581299	0.511499199	0.24089222	-0.266491671	-0.353478373	-0.674578123	-0.166455579	-0.11435985	-0.152444703	-0.131314198
13	GZC	Female	Young	si	2	1	0	322.502	1982.769	2305.271	410	0.422054746	0.235339076	0.587536797	0.432925272	0.606133468	0.204338582	-0.271506023	-0.469429874	-0.509772976	-0.064942635	-0.026466371	-0.02209934	-0.255517423
13	GZC	Female	Young	fu	3	0	0	371.059	1677.005	2048.064	388	0.578670459	0.705726071	0.362541576	0.862470897	0.116687758	-0.61239595	0.290798028	-0.192535902	0.035267695	0.021477968	0.186480027	0.49951494	-0.020713737
13	GZC	Female	Young	fu	3	1	0	361.022	1629.824	1990.846	389	0.473131888	-0.009062235	0.191313989	0.879954938	0.653598245	0.547072178	-0.650192577	-0.105546479	0.065654971	0.141358205	0.270044384	0.57064416	-0.010742056
13	GZC	Female	Young	ji	3	0	0	358.721	1440.355	1799.076	399	-0.370167081	0.285430062	-0.139427304	-0.508899737	0.12993335	0.225476559	-0.032416652	0.385501763	0.423710089	0.607164622	0.628159781	0.783798991	0.004499856
13	GZC	Female	Young	ji	3	1	0	386.938	1689.698	2076.636	400	-0.537134732	0.255453112	-0.653446496	-0.399384153	0.17016789	0.238463479	0.032593283	0.203164503	-0.271713002	0.112710315	0.228050529	0.331140861	0.023087261
13	GZC	Female	Young	si	3	0	0	329.562	1638.983	1968.545	411	0.175456808	0.314205993	0.774729518	0.287855802	0.666978824	0.241230947	-0.268650492	-0.681141973	-0.521245599	-0.078084841	-0.040163878	-0.121265037	-0.122384084
13	GZC	Female	Young	si	3	1	0	332.118	1569.507	1901.625	412	0.303604692	0.276258644	0.715288451	0.108569283	0.665097444	0.242016504	-0.292534897	0.381580531	0.065035814	0.361914099	0.439986343	0.419053163	-0.016998656
13	GZC	Female	Young	fu	4	0	1	280.45	1527.167	1807.617	390	0.291489513	0.445869222	0.304125091	0.542726249	-0.464430946	-0.735259991	0.826764468	-0.529177057	-0.326041034	-0.261492806	-0.162635712	0.056655025	-0.190789095
13	GZC	Female	Young	fu	4	1	1	312.85	1872.793	2185.643	391	0.130067544	0.589287881	0.183774898	0.121111528	-0.064203155	-0.428748514	0.353963153	-0.458801273	-0.307551293	-0.291094566	-0.230358484	-0.041016686	-0.213194778
13	GZC	Female	Young	ji	4	0	0	393.704	1458.161	1851.865	401	0.171759687	0.247676817	0.549504913	0.197491551	0.409575635	0.211869843	-0.180649118	-0.216510448	-0.336251062	0.062897115	0.097138955	0.186340706	-0.361831621
13	GZC	Female	Young	ji	4	1	0	325.707	1768.269	2093.976	402	0.384585851	0.178490841	0.520419008	0.474337214	0.596397536	0.203805268	-0.219017246	-0.226554304	-0.09998786	0.148851382	0.210187777	0.280791618	-0.336450034
13	GZC	Female	Young	si	4	0	0	335.784	1646.223	1982.007	413	0.605431923	0.124954507	0.505646672	0.483394668	0.726820214	0.205866455	-0.262370287	-0.524980652	-0.406470802	-0.061063565	-0.030549676	-0.056266977	-0.461085245
13	GZC	Female	Young	fu	5	0	0	372.571	1660.148	2032.719	392	0.308211873	0.904731287	0.191665711	0.386226061	0.050949127	-0.657021369	0.350852489	-0.207945653	0.007854802	-0.017344532	0.154660294	0.444159876	-0.163864356
13	GZC	Female	Young	fu	5	1	0	305.589	1609.394	1914.983	393	0.273828653	0.293364066	0.168406163	0.479053699	-0.626406817	-0.714085979	0.921487624	-0.325720182	-0.201541823	-0.11706632	0.015950836	0.232479627	-0.193659403
13	GZC	Female	Young	ji	5	0	0	444.284	1561.075	2005.359	403	-0.102950587	0.272558535	0.477692396	-0.024723995	0.246342698	0.221685705	-0.111360793	-0.362524723	-0.129768119	0.232844917	0.255145101	0.337970508	-0.199776807
13	GZC	Female	Young	ji	5	1	0	367.231	1466.67	1833.901	404	0.030444365	0.365777023	0.696173109	0.664663913	0.31574285	0.417837195	-0.545735103	-0.477685098	0.502962244	0.575029808	0.542041652	0.674602251	-0.302906307
13	GZC	Female	Young	si	5	0	0	347.99	1709.92	2057.91	414	0.364223249	0.253245178	0.627694307	0.519158843	0.804876403	0.219970452	-0.25190982	-0.594014963	-0.583901906	-0.113325031	-0.056551724	-0.09016298	-0.21438514
13	GZC	Female	Young	si	5	1	0	338.76	1687.514	2026.274	415	0.568432279	0.185345141	0.569751883	0.578445362	0.84015861	0.193874095	-0.30726394	-0.195218849	0.022860265	0.2578787	0.334011608	0.35048506	-0.152707113
13	GZC	Female	Young	fu	6	1	0	337.922	1584.606	1922.528	394	0.300718095	0.610590804	0.205474634	0.183642508	-0.496380663	-0.854621455	0.880715355	-0.104480179	-0.13368945	-0.123775205	0.002567429	0.203667055	-0.29310982
13	GZC	Female	Young	ji	6	0	0	406.688	1586.706	1993.394	405	-0.150742979	0.267912168	0.347876286	0.051280511	0.295866025	0.222298296	-0.082089149	-0.431731017	-0.422787423	0.002135608	0.057821782	0.109080326	-0.182478161
13	GZC	Female	Young	ji	6	1	0	359.059	1520.235	1879.294	406	0.206555279	0.288972461	0.645479222	-0.135606459	0.20699401	0.166819214	-0.1992346	-0.100042996	-0.053975962	0.283262235	0.352789348	0.43048118	-0.292977825
13	GZC	Female	Young	si	6	0	0	369.681	1482.564	1852.245	416	0.428226093	0.274014315	0.535986543	0.523154337	0.82098203	0.227681885	-0.27953291	0.526081348	-0.067245356	0.223867942	0.343175145	0.383837796	-0.191144283
13	GZC	Female	Young	si	6	1	0	334.986	1783.324	2118.31	417	0.404991113	0.270884387	0.549046144	0.196244837	0.59318316	0.245728082	-0.426450458	0.754510276	0.153818138	0.439219946	0.586220553	0.658634071	-0.144835365
84	HKC	Male	Young	fu	1	0	0	367.63	1924.162	2291.792	2687	0.01855335	0.416509791	0.613080628	0.674275776	0.849613282	0.099874003	-0.501092189	0.586241162	0.510359945	0.337901013	0.478735745	0.617141595	0.417399732
84	HKC	Male	Young	fu	1	1	0	320.293	2923.661	3243.954	2688	0.224834552	0.927599264	0.411962094	0.662052327	0.707460995	-0.288255985	-0.375210175	0.071686095	0.022388863	-0.113670117	-0.007181492	0.195040866	0.707223341
84	HKC	Male	Young	ji	1	0	0	370.494	2240.259	2610.753	2698	0.829118774	-0.601676945	-0.424064005	-0.181881768	-0.148353114	-0.148330533	-0.105683696	0.198522199	0.67524227	0.607594103	0.570309547	0.553722112	0.567486115
84	HKC	Male	Young	ji	1	1	0	252.734	2470.212	2722.946	2699	0.723069778	-0.549518555	-0.480984931	-0.400983711	-0.306934258	-0.148551029	-0.212042825	0.710784126	0.617466544	0.582382851	0.602120126	0.588325602	0.590325055
84	HKC	Male	Young	si	1	0	0	257.807	2100.164	2357.971	2709	0.808301405	-0.580385156	-0.387610688	-0.258334424	0.011141486	-0.166804914	-0.002486168	0.523918721	0.871704353	0.832424919	0.853294233	0.855809587	0.646321751
84	HKC	Male	Young	si	1	1	0	270.716	1867.003	2137.719	2710	0.954127482	-0.691636914	-0.27223862	-0.185016177	0.172182958	-0.126648467	-0.066530143	0.297305561	0.446200585	0.491217032	0.495792332	0.399591341	0.934729514
84	HKC	Male	Young	fu	2	0	0	304.799	1860.087	2164.886	2689	0.201428074	-0.291106784	-0.174087308	0.007469469	-0.615168689	-0.620112348	0.852849034	0.00454806	-0.175203815	-0.204067747	-0.136961008	-0.087806494	-0.227993292
84	HKC	Male	Young	fu	2	1	0	352.368	2521.021	2873.389	2690	0.395657727	-0.381845721	-0.260913469	0.060791831	-0.520822776	-0.678464931	0.962125458	-0.174622587	-0.077595754	-0.054007389	0.022830455	0.151259112	-0.134675578
84	HKC	Male	Young	ji	2	0	0	338.617	2199.834	2538.451	2700	0.456600488	-0.737206535	-0.639902128	-0.345447065	-0.651940259	0.013282234	-0.245505497	0.185502261	0.579949239	0.591447489	0.525786901	0.497183565	-0.043404098
84	HKC	Male	Young	ji	2	1	0	392.013	2531.645	2923.658	2701	0.715279229	-0.608503733	-0.426774895	-0.02849769	-0.234084545	-0.031693616	-0.382072286	-0.243926365	0.339516997	0.402385046	0.326781796	0.33563066	-0.01199255
84	HKC	Male	Young	si	2	0	0	279.884	1911.027	2190.911	2711	0.448740276	-0.644888023	-0.581326705	-0.135935367	-0.340605414	0.031903612	-0.047510239	-0.081877827	0.371581295	0.448176464	0.378568481	0.368676828	-0.089749446
84	HKC	Male	Young	si	2	1	0	333.39	2614.395	2947.785	2712	0.375850459	-0.478459375	-0.243148982	-0.278831516	-0.263048406	-0.009586308	-0.128353812	0.169832473	0.365766805	0.482196291	0.401611817	0.309134084	-0.118484371
84	HKC	Male	Young	fu	3	0	0	410.928	1915.764	2326.692	2691	0.326552885	-0.331418371	-0.339482678	-0.101060388	-0.238578477	-0.511371273	0.643069627	0.188304988	0.367974158	0.211435051	0.347965678	0.460426331	0.047911206
84	HKC	Male	Young	fu	3	1	0	365.581	2420.596	2786.177	2692	0.367293626	-0.424169642	-0.235762001	0.020897309	-0.597419656	-0.566090928	0.802773586	0.344646156	0.220119982	0.063898745	0.22935158	0.349834327	0.011577909
84	HKC	Male	Young	ji	3	0	0	431.973	2239.928	2671.901	2702	0.667583885	-0.653099643	-0.54147895	-0.259471489	-0.32667689	-0.058216086	-0.143479198	0.33002102	0.650184587	0.692797308	0.644687738	0.675381047	0.056237727
84	HKC	Male	Young	ji	3	1	0	386.48	2455.81	2842.29	2703	0.654011378	-0.602044791	-0.503169178	-0.224110265	-0.176083478	-0.07800819	-0.05453043	0.054869737	0.269104753	0.353886674	0.290982948	0.242909211	0.063327069
84	HKC	Male	Young	si	3	0	0	277.901	2290.702	2568.603	2713	0.381702078	-0.576263118	-0.426161255	-0.40173178	-0.180950793	0.05151197	-0.066767263	0.856806166	0.76552838	0.779690529	0.732777235	0.698100287	-0.048565192
84	HKC	Male	Young	si	3	1	0	306.554	1945.09	2251.644	2714	0.484732381	-0.398723358	-0.099262079	-0.345574237	0.00267369	-0.031572869	-0.121312064	0.108172495	0.33385633	0.286498153	0.2628739	0.142920256	-0.021134868
84	HKC	Male	Young	fu	4	0	1	172.547	2580.381	2752.928	2693	-0.359468246	-0.742616034	0.026270002	0.441431804	0.34852647	0.719267115	-0.506567507	-0.180865023	-0.427657283	-0.308490324	-0.204370588	-0.025370002	-0.57369561
84	HKC	Male	Young	fu	4	1	1	232.097	2423.662	2655.759	2694	-0.660710554	-0.622557611	-0.014036042	0.510037216	0.544345913	0.821146577	-0.635453043	0.12435187	-0.820473773	-0.72085452	-0.671145867	-0.567307268	-0.902701063
84	HKC	Male	Young	ji	4	0	1	382.985	2017.089	2400.074	2704	0.305967723	-0.563009845	-0.630635389	-0.465055825	-0.716768903	-0.021708316	-0.312466767	-0.179387222	0.070981387	0.195361598	0.096643858	0.068820411	-0.29555947
84	HKC	Male	Young	si	4	0	1	250.412	2354.062	2604.474	2715	0.428607918	-0.6092827	-0.664836104	-0.497162948	-0.109467929	-0.046309324	-0.056125602	-0.491177782	-0.105014613	0.025262465	-0.052677311	-0.115805169	-0.169370539
84	HKC	Male	Young	si	4	1	1	332.608	2529.163	2861.771	2716	0.218866829	-0.362750189	-0.539731241	-0.414007593	-0.115895453	-0.019162117	-0.184781203	0.014561437	0.160452238	0.261089366	0.204570436	0.076872101	-0.227838223
84	HKC	Male	Young	fu	5	0	0	266.478	2582.347	2848.825	2695	0.13584117	-0.44157741	0.409965823	0.805449683	0.728363782	0.529462411	-0.51132428	0.141015351	0.285009998	0.191213374	0.327233627	0.422973271	-0.1133671
84	HKC	Male	Young	fu	5	1	0	342.492	1914.098	2256.59	2696	0.167897364	-0.508200801	0.353573093	0.791071796	0.972262968	0.557559849	-0.48095854	0.010790496	0.001292109	-0.050239602	0.009788205	0.106494367	-0.21934652
84	HKC	Male	Young	ji	5	0	0	410.838	2220.71	2631.548	2705	0.452815511	-0.6863897	-0.70229144	-0.503932973	-0.750620083	-0.061150777	-0.078141841	0.290961208	0.647669589	0.641760252	0.577590963	0.512767837	0.031780679
84	HKC	Male	Young	ji	5	1	0	437.444	1800.732	2238.176	2706	0.553523743	-0.621886833	-0.508381233	-0.220998298	-0.445359381	-0.01547669	-0.110634476	-0.221733868	0.223427165	0.352350294	0.256852395	0.219869671	-0.093339626
84	HKC	Male	Young	si	5	0	0	306.646	2522.64	2829.286	2717	0.536932544	-0.540787623	-0.309950287	-0.289513942	-0.396119483	-0.026065729	-0.005173529	0.384190076	0.558798646	0.653626952	0.567277072	0.521614756	-0.104271977
84	HKC	Male	Young	si	5	1	0	361.394	2168.614	2530.008	2718	0.432311622	-0.431959321	-0.125827249	-0.094417535	-0.101680224	0.006709366	-0.210181792	-0.163360724	0.423511767	0.500925486	0.416426632	0.347382372	-0.175913768
84	HKC	Male	Young	fu	6	0	0	379.065	2075.238	2454.303	2697	0.337315686	-0.411825165	-0.24270623	-0.035162986	-0.167635685	-0.446067829	0.661967378	-0.097929804	0.111744347	-0.022628672	0.022674052	0.124409101	-0.068407258
84	HKC	Male	Young	ji	6	0	0	304.122	2498.474	2802.596	2707	0.584476953	-0.770961809	-0.614735125	-0.458345645	-0.670802774	-0.037143007	-0.055177122	0.403860118	0.741578219	0.790745144	0.749277723	0.727932406	0.126905282
84	HKC	Male	Young	ji	6	1	0	397.541	1882.058	2279.599	2708	0.490444677	-0.582159472	-0.427846823	-0.223564175	-0.278523803	0.012725745	-0.095911475	0.413363909	0.448469466	0.501196181	0.410118388	0.335199912	-0.038725065
84	HKC	Male	Young	si	6	0	0	300.211	2142.316	2442.527	2719	0.655172414	-0.618944066	-0.408000621	-0.072035309	-0.202186958	-0.029325913	-0.103319681	-0.082056182	0.433725581	0.532574898	0.484096883	0.451115529	-0.067972391
14	GZC	Male	Young	fu	1	0	0	258.995	1671.944	1930.939	418	0.031794761	-0.132670157	0.428517745	0.397093126	0.164031455	-0.41413634	0.503106047	0.417059371	0.395421081	0.224924492	0.515211293	0.658519869	0.627647872
14	GZC	Male	Young	fu	1	1	0	198.29	1221.728	1420.018	419	0.057373759	-0.27591623	0.029853862	0.19896155	-0.41733749	-0.608692097	0.695178582	-0.129957745	-0.19386784	-0.3540263	-0.096240735	0.04991615	0.539939001
14	GZC	Male	Young	ji	1	0	0	294.528	1468.43	1762.958	429	0.411422683	-0.721570681	-0.524237996	0.330018684	0.090391327	0.040966178	-0.121828095	0.224665187	-0.008403663	0.182445054	0.34820896	0.319081298	0.71831287
14	GZC	Male	Young	ji	1	1	0	231.283	1179.739	1411.022	430	0.210847752	-0.440807779	0.123246347	0.28317042	0.245572565	0.117267364	-0.212440524	-0.247325073	-0.372248159	-0.051280145	0.050574373	-0.008020416	0.43145382
14	GZC	Male	Young	si	1	0	0	300.491	1568.25	1868.741	441	0.297477898	-0.459775617	0.054290188	0.27166093	0.364617747	0.135872422	-0.245367477	0.633030151	0.538435985	0.631253195	0.654100346	0.421378053	0.652688929
14	GZC	Male	Young	si	1	1	0	208.76	1463.082	1671.842	442	0.379118078	-0.389109948	0.206899791	0.034705477	0.112865851	0.113610608	-0.280410055	0.816715606	0.675139163	0.750160309	0.656746301	0.288078746	0.678595449
14	GZC	Male	Young	fu	2	0	0	350.353	1722.13	2072.483	420	-0.128968921	-0.040703067	0.456701461	0.318265316	-0.290959006	-0.592487879	0.775694827	0.12700709	0.016430239	-0.065322243	0.219076869	0.3782428	0.195151326
14	GZC	Male	Young	fu	2	1	0	269.458	1660.83	1930.288	421	-0.285914194	0.047988033	0.12894572	0.061972662	-0.435345028	-0.710280974	0.812697829	-0.111766812	0.06928533	-0.077449933	0.236559076	0.410018228	0.270759365
14	GZC	Male	Young	ji	2	0	0	343.496	1486.999	1830.495	431	0.284048381	-0.650905011	-0.358121086	0.122973744	0.013075241	0.064746773	-0.366644203	-0.498159421	0.303519483	0.351266205	0.391146679	0.386015312	0.274612236
14	GZC	Male	Young	ji	2	1	0	255.941	1293.808	1549.749	432	0.271226338	-0.526791324	-0.461471816	-0.023329728	-0.219831557	-0.046375372	-0.338838857	0.19169233	0.715352846	0.75293899	0.85902017	0.880524973	0.189968979
14	GZC	Male	Young	si	2	0	0	330.051	1693.885	2023.936	443	-0.14485003	-0.247255049	0.193726514	0.337602517	0.395225909	0.168777382	-0.290204007	-0.02648428	0.035329503	0.207518238	0.216478162	0.044345607	0.222950392
14	GZC	Male	Young	si	2	1	0	257.062	1416.231	1673.293	444	0.1435483	-0.300897532	0.009290188	0.009995083	0.290046996	0.147789006	-0.233506913	0.388469527	0.839881487	0.864448678	0.837439093	0.74617572	0.174354162
14	GZC	Male	Young	fu	3	0	0	263.235	1521.709	1784.944	422	-0.146216847	0.01802543	0.10808977	0.321325597	-0.514950444	-0.644640458	0.733423186	0.227644489	-0.081792063	-0.202444124	0.037769837	0.129493256	0.28921561
14	GZC	Male	Young	fu	3	1	0	209.913	1250.445	1460.358	423	0.08347345	0.15091997	0.332713987	0.48219884	-0.448643618	-0.680185759	0.738071025	-0.199484352	0.397656671	0.261326147	0.536544311	0.689755742	0.168009176
14	GZC	Male	Young	ji	3	0	0	351.072	1766.363	2117.435	433	-3.25433E-05	-0.475272999	-0.649331942	0.095564952	-0.267228142	-0.040913605	-0.071731095	-0.184902958	0.088687377	0.211978997	0.265369282	-0.045453883	0.247569146
14	GZC	Male	Young	ji	3	1	0	290.067	1193.229	1483.296	434	0.331409665	-0.558608826	-0.296858038	0.066197266	-0.101019031	0.028909399	-0.17492291	-0.187939555	0.650610523	0.694735375	0.777030978	0.666700693	0.215020463
14	GZC	Male	Young	si	3	0	0	297.479	1726.099	2023.578	445	-0.175549167	-0.261600598	0.103601253	0.193257941	0.245479503	0.1238799	-0.256639915	0.199111939	0.255072724	0.373988198	0.392859463	0.182734233	0.215145591
14	GZC	Male	Young	si	3	1	0	241.617	1448.461	1690.078	446	-0.179497749	-0.109827973	0.05125261	0.309076605	0.456628356	0.163070273	-0.263485062	0.392995775	0.51325193	0.584675433	0.613359714	0.388333941	0.271390214
14	GZC	Male	Young	fu	4	0	1	228.724	1841.333	2070.057	424	-0.740608559	-0.619640987	-0.387703549	-0.02937162	-0.666483644	-0.487960745	0.753288815	-0.269669842	-0.534988328	-0.509939129	-0.293577061	-0.099248997	-0.623920127
14	GZC	Male	Young	fu	4	1	1	158.152	1491.931	1650.083	425	-0.629050279	-0.450216904	-0.275876827	0.289904612	0.197701363	0.450657165	-0.834278829	-0.752775192	-0.923576944	-0.950587798	-0.925617931	-0.936682464	-0.667579052
14	GZC	Male	Young	ji	4	0	1	398.624	1349.636	1748.26	435	-0.456874763	-0.438264772	-0.776367432	-0.492284394	-0.699343911	-0.05794731	-0.434099124	-0.209682733	0.057559706	0.158654338	0.119888964	-0.110098432	-0.25342405
14	GZC	Male	Young	ji	4	1	1	359.401	1381.143	1740.544	436	-0.254824538	-0.203186238	-0.651169102	-0.323858787	-0.515713555	-0.079922893	-0.209254835	-0.077791306	-0.11668163	0.068881558	-0.009290376	-0.206780897	0.025098407
14	GZC	Male	Young	si	4	0	0	143.778	1762.423	1906.201	447	-0.025155936	-0.180598355	-0.206461378	-0.063955158	0.048206226	-0.019779193	-0.183777492	0.141960897	-0.129655234	-0.027889039	-0.191034462	-0.325249727	-0.052553375
14	GZC	Male	Young	si	4	1	1	158.961	1172.939	1331.9	448	-0.349785757	-0.230157068	-0.245741127	-0.280660832	-0.146349635	0.143892751	-0.365075864	-0.014395187	-0.344622015	-0.224627108	-0.461181821	-0.722624863	-0.55970908
14	GZC	Male	Young	fu	5	0	0	334.749	1797.798	2132.547	426	-0.516993003	0.062378459	0.059008351	0.048913364	-0.337871667	-0.621426485	0.729273622	0.215526749	0.301050458	0.070145439	0.329734519	0.476281444	0.221928521
14	GZC	Male	Young	fu	5	1	0	205.355	1436.395	1641.75	427	-0.194467647	0.452400898	0.203141962	0.364240338	-0.501651854	-0.811122145	0.818456575	-0.263854473	-0.190824205	-0.213967752	0.06733603	0.263346701	0.126117672
14	GZC	Male	Young	ji	5	0	0	360.932	1739.048	2099.98	437	0.276086131	-0.657292446	-0.047985386	0.183298259	0.070448095	0.167463053	-0.366603361	-0.4147676	0.21865685	0.316611682	0.38720137	0.357127233	0.185016032
14	GZC	Male	Young	ji	5	1	0	301.249	1194.379	1495.628	438	0.181775777	-0.407464473	-0.028496868	-0.103699479	-0.255046298	0.028126643	-0.380350834	0.028861992	0.607155683	0.658231495	0.763730325	0.765730952	0.019144444
14	GZC	Male	Young	si	5	0	0	347.263	1666.955	2014.218	449	-0.274220318	0.16526552	0.395668058	0.352172288	0.392806291	0.138477715	-0.339525006	-0.281185992	0.125130185	0.281836346	0.322091959	0.178519869	0.124126066
14	GZC	Male	Young	si	5	1	0	254.108	1214.972	1469.08	450	0.111308781	-0.285041137	0.071169102	-0.094974924	0.166553441	0.086173258	-0.225469174	-0.131103631	0.234189262	0.242349333	0.07979801	-0.155858549	0.061640729
14	GZC	Male	Young	fu	6	0	0	263.827	1900.702	2164.529	428	-0.323100287	-0.17802543	0.157066806	0.17634379	-0.330203341	-0.590554355	0.843933917	0.119959894	0.363036452	0.21278751	0.477707232	0.670871309	0.196559005
14	GZC	Male	Young	ji	6	0	0	374.427	1529.039	1903.466	439	0.289559039	-0.591114435	0.247818372	0.059762022	-0.0584896	0.098154098	-0.455982356	-0.519759364	0.53207039	0.53388783	0.583403715	0.582078017	0.097447929
14	GZC	Male	Young	ji	6	1	0	294.968	1205.302	1500.27	440	0.241959104	-0.593133882	0.107724426	-0.115948471	-0.202810479	0.076803552	-0.259082277	-0.349939125	0.68056204	0.643287951	0.700900688	0.723295662	-0.010729647
14	GZC	Male	Young	si	6	0	0	297.463	2009.937	2307.4	451	-0.311232847	0.276065819	0.33756785	0.088988101	0.146842864	0.095204159	-0.352676183	-0.068910693	0.152693482	0.281678361	0.227628976	-0.195275246	0.142790855
14	GZC	Male	Young	si	6	1	0	241.02	1311.157	1552.177	452	0.139404458	-0.125489903	0.348006263	0.251049267	0.478739938	0.183404404	-0.340399028	-0.017546373	0.558735859	0.612229915	0.59148333	0.440087495	0.07043612
85	HKC	Female	Young	fu	1	0	0	258.089	2601.76	2859.849	2720	0.680508266	0.314724355	-0.13184087	-0.019753877	-0.362797441	-0.808125283	0.54382472	0.212357565	0.524594704	0.365024261	0.523836688	0.635115713	0.570033804
85	HKC	Female	Young	fu	1	1	0	422.117	1591.461	2013.578	2721	0.673824985	-0.77426214	0.025029142	0.094463678	-0.516606679	-0.37164481	0.723000714	0.212869417	0.354858226	0.275064105	0.489840138	0.67745148	0.752839348
85	HKC	Female	Young	ji	1	0	0	329.604	2576.279	2905.883	2732	-0.111558847	-0.456918846	-0.99722629	-0.42949408	-0.492461508	0.589528048	-0.193817576	-0.222034002	-0.086172003	0.10857233	0.084752156	0.085825836	0.684840108
85	HKC	Female	Young	ji	1	1	0	321.859	1596.85	1918.709	2733	-0.071641686	-0.144649234	-0.457297427	-0.407302243	-0.482183563	0.564623843	-0.169564182	0.885491439	0.751747939	0.752550396	0.783912593	0.822452328	0.748052681
85	HKC	Female	Young	si	1	0	0	259.881	2597.181	2857.062	2743	0.593569448	-0.271671935	0.417652509	-0.032810636	-0.018546291	0.506209391	-0.306815909	0.580184023	0.758539443	0.808962878	0.820089707	0.77220619	0.580804957
85	HKC	Female	Young	si	1	1	0	331.291	1584.3	1915.591	2744	0.377472007	-0.250162144	0.453997669	-0.221644896	0.214127175	0.570669015	-0.340557276	0.289232832	0.502498882	0.420963352	0.439484761	0.271781814	0.780612615
85	HKC	Female	Young	fu	2	0	0	326.965	2644.723	2971.688	2722	0.65263786	-0.301030335	-0.287814209	-0.002391412	-0.447710458	-0.568165266	0.782662539	-0.090000609	0.164116657	0.159887964	0.296046003	0.449736887	0.05570202
85	HKC	Female	Young	fu	2	1	0	382.183	1625.578	2007.761	2723	0.610375935	0.003932515	-0.287742475	-0.221400518	-0.844441112	-0.846290787	0.94501548	-0.183961977	0.103359536	0.091214644	0.214730305	0.366672325	0.169568497
85	HKC	Female	Young	ji	2	0	0	281.78	2446.905	2728.685	2734	0.234230756	-0.081531957	0.130776818	-0.00255433	0.071155769	0.493871528	-0.625301262	-0.77500457	-0.243765578	-0.141244231	-0.227031627	-0.281514174	0.147542456
85	HKC	Female	Young	ji	2	1	0	394.002	1484.792	1878.794	2735	0.839994384	-0.288912606	-0.055253011	0.316021296	0.422145571	0.544869934	-0.566592046	-0.097751508	0.099218167	0.279419306	0.216092007	0.16103661	0.161748124
85	HKC	Female	Young	si	2	0	0	332.452	2464.079	2796.531	2745	0.744954193	-0.290341119	-0.16911857	0.013760801	0.489262148	0.42384273	-0.287258871	-0.016391445	0.364146482	0.488847686	0.448345026	0.342296158	0.113448393
85	HKC	Female	Young	si	2	1	0	374.381	1681.438	2055.819	2746	0.555238864	-0.238701203	-0.381247572	-0.39371018	0.375164967	0.533407906	-0.461366992	-0.105965511	0.140146141	0.229184583	0.114332375	-0.070050359	0.077373322
85	HKC	Female	Young	fu	3	0	0	326.831	2472.657	2799.488	2724	0.650489663	0.225778909	-0.248025824	-0.013504786	-0.492131574	-0.915700788	0.765810907	0.188714886	0.386549072	0.316990808	0.476480736	0.596616307	0.23709552
85	HKC	Female	Young	fu	3	1	0	404.275	1665.953	2070.228	2725	0.800358033	-0.200394072	-0.15937472	-0.125115643	-0.481613677	-0.672285027	0.717542272	0.144988118	0.266449373	0.189246124	0.346070155	0.405556499	0.269427408
85	HKC	Female	Young	ji	3	0	0	292.677	2374.237	2666.914	2736	0.201067079	-0.112006896	-0.006748961	-0.061996334	0.072795441	0.539710117	-0.476256251	-0.585716897	-0.168334718	0.053059292	-0.019795285	-0.097866802	0.298430742
85	HKC	Female	Young	ji	3	1	0	423.747	1427.765	1851.512	2737	0.908076802	-0.407183613	0.125456556	0.065289617	0.193241352	0.464569103	-0.381471779	0.304588386	0.07236744	0.311049746	0.305909143	0.252034176	0.298847675
85	HKC	Female	Young	si	3	0	0	278.038	2372.269	2650.307	2747	0.777387764	-0.28663027	-0.119371133	-0.136519943	0.399440112	0.455515625	-0.343700881	0.31662909	0.614264715	0.67423567	0.643372053	0.591704861	0.208456139
85	HKC	Female	Young	si	3	1	0	381.577	1500.792	1882.369	2748	0.818905542	-0.370009441	-0.154138147	0.026142612	0.511957608	0.563786087	-0.513846154	0.354701115	0.531113525	0.695980118	0.689182289	0.598449612	0.269966427
85	HKC	Female	Young	fu	4	0	1	259.387	1894.179	2153.566	2726	0.317687529	-0.043438283	0.333640195	0.045099351	-0.429934013	-0.430944618	0.712264825	-0.547133021	-0.237902899	-0.223488106	-0.088690052	0.057737792	-0.301602658
85	HKC	Female	Young	fu	4	1	1	413.974	1731.515	2145.489	2727	-0.002969567	0.557259554	-0.033696984	0.059040526	-0.700569886	-0.786381703	0.811421767	-0.266808848	-0.185360346	-0.099412206	0.049439908	0.139806484	-0.232387172
85	HKC	Female	Young	ji	4	0	0	362.247	2492.057	2854.304	2738	0.293186844	-0.042978531	0.104833069	-0.014121549	0.019056189	0.526839137	-0.845163134	-0.780025593	-0.153260476	-0.058100911	-0.145899942	-0.211939116	-0.016415873
85	HKC	Female	Young	ji	4	1	0	442.663	1535.5	1978.163	2739	0.398996104	-0.109987275	-0.454774786	-0.02835365	-0.020215957	0.503677083	-0.666977852	-0.364206934	0.044877612	0.15344195	0.059349051	0.010886663	-0.136782821
85	HKC	Female	Young	si	4	0	0	238.884	2076.29	2315.174	2749	0.492997297	-0.285874964	-0.435071883	-0.447310389	0.300429914	0.536568532	-0.201619433	0.402352081	0.538688993	0.615598248	0.536763657	0.404685113	-0.022036407
85	HKC	Female	Young	si	4	1	1	371.263	1940.683	2311.946	2750	0.183614728	0.083026148	-0.317308784	-0.649236319	0.058318336	0.469709879	-0.438332936	0.3456584	0.181321233	0.353434061	0.251183439	0.05832626	-0.320044457
85	HKC	Female	Young	fu	5	0	0	271.115	2225.635	2496.75	2728	0.572705255	-0.203940725	-0.18191111	-0.29417857	-0.394121176	-0.526458338	0.686068111	-0.3147523	0.012982254	-0.085068445	0.073140886	0.218819668	0.019104055
85	HKC	Female	Young	fu	5	1	0	426.248	1880.848	2307.096	2729	0.66592018	-0.260982718	-0.165782945	-0.050778227	-0.411277744	-0.548297118	0.767963801	-0.252233258	-0.138936111	-0.145465304	0.023825187	0.147569739	0.037331629
85	HKC	Female	Young	ji	5	0	0	363.669	2453.569	2817.238	2740	0.094948928	-0.165699273	-0.439901964	-0.193238879	-0.221275745	0.587405098	-0.772155275	-0.772055329	-0.247063335	-0.113708628	-0.224372628	-0.27289085	0.103018157
85	HKC	Female	Young	ji	5	1	0	371.944	1834.234	2206.178	2741	0.765804346	-0.240129716	-0.151830708	0.234166351	0.554229154	0.548268558	-0.649011669	-0.205094144	-0.002151637	0.19557379	0.134555492	0.084909184	0.083595068
85	HKC	Female	Young	si	5	0	0	317.696	2490.719	2808.415	2751	0.804022605	-0.327679488	-0.123149117	0.204200972	0.539782044	0.405012257	-0.30059538	-0.352653708	0.235133465	0.367667364	0.338047154	0.307542579	0.042820863
85	HKC	Female	Young	si	5	1	0	392.831	1703.264	2096.095	2752	0.642023237	-0.265957884	-0.2567654	-0.032845547	0.418096381	0.550515268	-0.570478685	0.378587533	0.571061545	0.638344708	0.570925819	0.484728116	0.137370212
85	HKC	Female	Young	fu	6	0	0	350.019	2619.689	2969.708	2730	0.820744849	-0.309913386	-0.126556475	0.46091409	-0.099940012	-0.416969322	0.620071446	-0.003205167	0.320193434	0.279135272	0.420052904	0.573315227	0.111653969
85	HKC	Female	Young	fu	6	1	0	463.496	1498.108	1961.604	2731	0.702720348	-0.064783876	-0.173578026	-0.250737497	-0.590071986	-0.795159102	0.901433675	-0.068259095	0.170107156	0.144360724	0.248110408	0.385763594	0.13714447
85	HKC	Female	Young	ji	6	1	0	420.994	1472.57	1893.564	2742	0.831598161	-0.317335085	0.068093374	0.234480552	0.429624075	0.483342457	-0.453098357	-0.050246786	-0.101408151	0.084602943	0.075855089	0.050427205	0.208170505
85	HKC	Female	Young	si	6	0	0	243.076	2564.013	2807.089	2753	0.859959985	-0.381815196	-0.035669666	0.06393972	0.412417516	0.39345503	-0.255260776	0.330985315	0.594665644	0.698370744	0.701124784	0.696508799	0.097674044
85	HKC	Female	Young	si	6	1	0	425.673	1614.301	2039.974	2754	0.705837341	-0.29922417	-0.242059958	-0.022616589	0.342371526	0.521365162	-0.452260062	0.665248918	0.841835496	0.866905992	0.842419781	0.767068409	0.136808159
15	GZC	Male	Young	fu	1	0	0	218.857	1049.971	1268.828	453	0.453505759	-0.487382217	-0.198101451	-0.507457045	-0.52833165	-0.245000962	0.650985474	-0.484725613	-0.33897745	-0.432832897	-0.337663783	-0.275530888	0.776262795
15	GZC	Male	Young	fu	1	1	0	297.071	873.466	1170.537	454	0.294281673	-0.378377612	-0.248408139	-0.664547537	-0.533036762	-0.241821406	0.588317441	0.768920497	0.246831882	0.118465044	0.157808469	0.191373069	0.948114152
15	GZC	Male	Young	ji	1	0	0	232.795	1057.397	1290.192	465	-0.881814508	-0.063195182	-0.686067569	-0.779725086	-0.298206927	0.450868608	0.135181138	0.083090967	-0.213422639	0.055431334	0.096645925	0.166167954	0.796734535
15	GZC	Male	Young	ji	1	1	0	285.442	1126.318	1411.76	466	-0.323721964	-0.052058094	0.037269983	-0.762955326	-0.16575421	0.474740913	-0.190522427	0.430378941	0.863782094	0.832006644	0.793190671	0.789358108	0.67305296
15	GZC	Male	Young	si	1	0	0	240.285	1053.509	1293.794	477	-0.366174985	-0.00145944	-0.042897478	-0.75115693	-0.085679976	0.48397188	-0.144163556	0.270480841	0.376244697	0.503030303	0.474376486	0.45766168	0.614385848
15	GZC	Male	Young	si	1	1	0	343.776	1189.462	1533.238	478	-0.1546373	-0.107375133	-0.233453413	-0.47790378	0.021336754	0.657274728	-0.280215083	0.226345399	-0.076016968	0.19872229	0.173683412	0.216457529	0.675445038
15	GZC	Male	Young	fu	2	0	0	213.488	1203.925	1417.413	455	-0.124893918	0.60419412	0.019783857	-0.234982818	-0.628077836	-0.818508942	0.815237616	-0.565396455	-0.575155169	-0.482229179	-0.325846107	-0.256020753	-0.135430574
15	GZC	Male	Young	fu	2	1	0	295.101	983.005	1278.106	456	-0.143564356	0.22680836	0.07794762	-0.370836197	-0.471193472	-0.436458044	0.661259937	-0.303025157	-0.368403662	-0.395055261	-0.263236708	-0.210991795	0.065949043
15	GZC	Male	Young	ji	2	0	0	304.972	1124.793	1429.765	467	0.666498282	-0.328572441	-0.052399961	-0.074879725	0.22586174	0.400252142	-0.024893136	-0.476552383	-0.372627819	-0.14464107	-0.220863055	-0.351508205	-0.177609034
15	GZC	Male	Young	ji	2	1	0	376.224	1045.734	1421.958	468	0.003818953	-0.156769394	-0.368240678	-0.525601375	-0.115231571	0.475903331	-0.057565618	-0.244241588	0.35952668	0.388837071	0.253503314	0.125398166	-0.000517356
15	GZC	Male	Young	si	2	0	0	252.757	1095.832	1348.589	479	0.083936149	-0.190208998	-0.319822802	-0.44	0.073485986	0.59576914	-0.229840815	-0.059632735	0.286296048	0.409425243	0.276936308	0.131370656	-0.079811972
15	GZC	Male	Young	si	2	1	0	306.821	1082.168	1388.989	480	0.125318246	-0.210301098	-0.327115179	-0.516689576	0.049556508	0.593401568	-0.259859577	-0.098439656	0.100495646	0.271176984	0.140759852	0.028945463	0.052681353
15	GZC	Male	Young	fu	3	0	0	202.905	1199.87	1402.775	457	-0.178763387	0.607863974	-0.045350988	-0.165360825	-0.473551486	-0.643496656	0.688021508	-0.354590808	-0.070497879	-0.083472817	0.068558709	0.137849903	-0.219281264
15	GZC	Male	Young	fu	3	1	0	300.637	1100.369	1401.006	458	-0.251283087	0.304371236	0.044601305	-0.483505155	-0.410081603	-0.362610312	0.600928415	-0.259123235	-0.062844385	-0.186209246	-0.148277432	-0.139454633	0.029111037
15	GZC	Male	Young	ji	3	0	0	310.483	1089.086	1399.569	469	-0.095756719	-0.084420829	-0.187790867	-0.346036655	-0.071248055	0.457826022	0.012684474	-0.253348901	-0.715740121	-0.321552844	-0.298770678	-0.29781612	0.09305741
15	GZC	Male	Young	ji	3	1	0	376.394	1171.144	1547.538	470	0.020953728	-0.093092455	-0.393944114	-0.55139748	-0.090723506	0.404602662	-0.075352508	0.160471288	0.532261666	0.595272472	0.524136187	0.445173745	0.021773476
15	GZC	Male	Young	si	3	0	0	225.015	1026.969	1251.984	481	0.382703576	-0.279107333	-0.231019375	-0.303688431	0.05873748	0.503818458	-0.254528926	0.069801507	0.006831882	0.202632083	0.122689331	0.039756274	-0.222674677
15	GZC	Male	Young	si	3	1	0	315.793	967.838	1283.631	482	0.304283694	-0.309231314	-0.275951709	-0.539209622	0.089861085	0.679189726	-0.152109244	-0.025517461	0.110158518	0.073114845	-0.223989477	-0.457227317	-0.068452381
15	GZC	Male	Young	fu	4	0	0	261.41	1119.909	1381.319	459	-0.095756719	0.572596529	0.057900886	0.001924399	-0.255205917	-0.317011047	0.51289917	-0.603800021	-0.068041974	-0.138192892	-0.052946831	-0.015697394	-0.719080997
15	GZC	Male	Young	fu	4	1	0	267.803	1062.168	1329.971	460	-0.619175591	0.317052781	0.069594003	-0.239427262	-0.258098851	0.121425671	0.344678053	-0.603672646	-0.069301183	-0.145842118	-0.112500632	-0.115588803	-0.806809079
15	GZC	Male	Young	ji	4	0	0	275.291	1124.533	1399.824	471	0.215457668	-0.225377258	-0.259594976	-0.322187858	-0.028749215	0.476809334	-0.136086343	-0.371680289	-0.095190891	0.176558274	0.151464562	0.070065154	-0.618591455
15	GZC	Male	Young	ji	4	1	0	347.4	843.224	1190.624	472	-0.10046474	-0.107389302	-0.335020933	-0.323505155	-0.042351464	0.518442702	-0.214630278	-0.507122386	-0.081277071	0.064000511	0.011767087	-0.059676641	-0.771534268
15	GZC	Male	Young	si	4	0	0	241.993	1233.459	1475.452	483	0.027621742	0.120396741	0.169126667	-0.179117984	0.26725799	0.522502618	-0.227187095	-0.470183632	-0.199821389	0.024519261	-0.015379167	-0.072864382	-0.675105696
15	GZC	Male	Young	si	4	1	0	281.654	1260.756	1542.41	484	-0.323863407	0.099171095	0.011147892	-0.339140893	0.119238012	0.632821214	-0.259728052	-0.420061565	-0.01533378	0.143090781	0.034168058	-0.058011583	-0.805212506
15	GZC	Male	Young	fu	5	0	0	197.983	1041.144	1239.127	461	-0.364518084	0.706865037	-0.091510077	-0.082256586	-0.461772332	-0.527895895	0.598321116	-0.445642713	-0.235123912	-0.256713303	-0.149360045	-0.079355695	-0.296745661
15	GZC	Male	Young	fu	5	1	0	378.33	1399.205	1777.535	462	-0.425257628	0.402663833	-0.053879856	-0.402210767	-0.382953522	-0.29320712	0.564913638	-0.166012101	-0.23178388	-0.296714155	-0.12016998	-0.027364865	-0.168919671
15	GZC	Male	Young	ji	5	0	0	257.551	950.326	1207.877	473	0.402889473	-0.333900106	-0.264024925	-0.405475372	-0.087535821	0.414064403	-0.049534825	-0.281902134	0.284795713	0.352132712	0.284878838	0.163670367	-0.350105696
15	GZC	Male	Young	ji	5	1	0	333.986	963.758	1297.744	474	0.119317034	-0.277987956	-0.349352546	-0.31185567	-0.06538577	0.548494626	-0.118709503	-0.247447192	0.283045323	0.330104985	0.249061567	0.139382239	-0.359228972
15	GZC	Male	Young	si	5	0	0	220.421	1115.639	1336.06	485	0.293190544	-0.220007085	-0.124243014	-0.410652921	-0.129248656	0.556640099	-0.374379606	-0.08481053	0.377932574	0.442764965	0.360530177	0.245535714	-0.238657098
15	GZC	Male	Young	si	5	1	0	316.195	1050.051	1366.246	486	0.02576278	-0.003386468	0.010145069	-0.249896907	0.22268497	0.712583602	-0.441093983	-0.111155928	-0.03620451	0.173338444	0.062356453	-0.019099903	-0.236843569
15	GZC	Male	Young	fu	6	0	0	224.539	1072.088	1296.627	463	-0.306021418	0.679348211	-0.099435303	-0.165120275	-0.33565132	-0.401064125	0.460180654	-0.305148073	0.101897745	0.049562384	0.12117165	0.169630792	-0.273981976
15	GZC	Male	Young	fu	6	1	0	329.366	1289.837	1619.203	464	-0.465003031	0.493503365	-0.09289261	-0.300824742	-0.34236511	-0.352815231	0.582561266	-0.166585288	-0.276222371	-0.284005196	-0.181443821	-0.137234556	-0.266883623
15	GZC	Male	Young	ji	6	0	0	245.63	1024.814	1270.444	475	-0.167144878	-0.062387531	-0.313250901	-0.586632302	-0.306994896	0.429945084	-0.151196302	-0.270608216	0.425907569	0.441623544	0.338260738	0.230924228	-0.183845127
15	GZC	Male	Young	ji	6	1	0	375.28	1133.277	1508.557	476	0.081430592	-0.221239816	-0.426920456	-0.438510882	-0.224868317	0.51966495	-0.288269086	0.145950536	0.514597008	0.553951319	0.455698892	0.358421815	-0.261220516
15	GZC	Male	Young	si	6	0	0	238.925	1176.801	1415.726	487	0.035441503	0.405299327	0.247580567	0.118900344	0.485090472	0.569836962	-0.416343978	0.021335315	-0.18893503	0.167299133	0.146729397	0.137331081	-0.345716511
15	GZC	Male	Young	si	6	1	0	354.979	1065.274	1420.253	488	-0.045564761	-0.174806943	-0.280644533	-0.396380298	0.046095903	0.706480908	-0.309854742	0.125846513	0.452199152	0.445422603	0.314544443	0.21780888	-0.358244326
86	HKC	Female	Young	fu	1	1	0	261.932	1056.536	1318.468	2755	0.376614659	0.616073818	-0.101775666	0.084101184	-0.753223456	-0.911805427	0.797683489	0.24057041	0.391679663	0.315764215	0.386772782	0.505909419	0.01858207
86	HKC	Female	Young	ji	1	0	0	214.907	1684.46	1899.367	2764	-0.40633164	0.008202999	0.016217162	-0.630396521	-0.211974437	0.618237276	-0.076421227	0.736232917	0.710415174	0.792709442	0.782351299	0.792835933	0.302630795
86	HKC	Female	Young	ji	1	1	0	251.112	1326.393	1577.505	2765	0.60105225	-0.257356401	0.057200338	-0.468364565	0.32065254	0.553404238	-0.346223851	0.719286988	0.659270811	0.856842984	0.806608955	0.77493379	-0.045517483
86	HKC	Female	Young	si	1	0	0	227.965	1519.686	1747.651	2775	0.623058781	-0.388013841	0.094859609	-0.168292094	0.412411705	0.64300984	-0.382366151	0.715389186	0.793500527	0.903182055	0.812240529	0.778614804	0.159474192
86	HKC	Female	Young	si	1	1	0	237.069	1166.42	1403.489	2776	0.450435414	-0.354740484	-0.120634458	-0.391351762	0.172026012	0.701445508	-0.409715164	0.873773024	0.682773446	0.762662493	0.657209346	0.588999759	-0.05754798
86	HKC	Female	Young	fu	2	0	0	256.328	1726.255	1982.583	2756	0.022877358	0.841347174	0.451777123	0.746764675	-0.268471802	-0.274975466	0.541401726	0.111681521	0.013142255	-0.076206573	0.002634273	0.079371873	-0.6490404
86	HKC	Female	Young	fu	2	1	0	273.406	1355.197	1628.603	2757	0.30275762	0.274851211	0.662664373	0.328446699	-0.481601076	-0.250510569	0.786680061	-0.166322044	0.088295047	-0.061533646	0.003136926	0.067162462	-0.848805539
86	HKC	Female	Young	ji	2	0	0	261.992	4457.293	4719.285	2766	0.523222061	-0.342542099	-0.073679914	-0.077489043	0.503576634	0.621398828	-0.165618721	0.39926322	0.348139094	0.599023474	0.494964163	0.374441561	-0.471345193
86	HKC	Female	Young	ji	2	1	0	297.047	1712.703	2009.75	2767	0.573512337	-0.374412918	-0.029664402	0.024081168	0.630978809	0.600732037	-0.157286373	-0.149281046	-0.025652266	0.259893584	0.161044401	0.04086033	-0.477023924
86	HKC	Female	Young	si	2	0	0	272.716	2187.567	2460.283	2777	0.391582003	-0.443303345	-0.125952707	-0.520419643	0.113869268	0.746725725	-0.196241579	0.647653001	0.421167545	0.602912885	0.474820814	0.330911426	-0.471145386
86	HKC	Female	Young	si	2	1	0	259.023	1397.022	1656.045	2778	0.567489115	-0.695464821	-0.065480946	-0.374289954	0.285514071	0.849338249	-0.189646614	0.452073678	0.418056902	0.518305686	0.367160011	0.157465022	-0.591173429
86	HKC	Female	Young	fu	3	0	0	247.806	1134.144	1381.95	2758	0.046099419	0.624341407	0.526757442	0.262463333	-0.404182083	-0.33124685	0.682354332	0.167961973	0.215898841	0.123689098	0.164367495	0.282341296	-0.643270528
86	HKC	Female	Young	ji	3	0	0	267.705	1414.697	1682.402	2768	0.466672714	-0.184608997	0.044861067	-0.42776685	0.178405651	0.520229159	-0.174128354	0.779441474	0.608708114	0.85885446	0.807232617	0.790460394	-0.294004031
86	HKC	Female	Young	ji	3	1	0	349.893	1289.3	1639.193	2769	0.466364296	-0.329790081	-0.089494708	-0.429644201	0.285323467	0.595894226	-0.141449001	0.716553773	0.415924131	0.670051122	0.580191753	0.487472245	-0.479106126
86	HKC	Female	Young	si	3	0	0	283.248	1721.617	2004.865	2779	0.449528302	-0.4832203	-0.15632271	-0.474396936	0.23714542	0.724626688	-0.172166411	0.457967914	0.002807165	0.124790819	0.010723262	-0.118397047	-0.57979844
86	HKC	Female	Young	si	3	1	0	281.492	1907.117	2188.609	2780	0.546190131	-0.69367474	-0.048884742	-0.580053146	0.119385581	0.845603798	-0.196974353	0.620273321	0.475135933	0.516836724	0.362273108	0.174693026	-0.605152923
86	HKC	Female	Young	fu	4	0	0	240.7	1560.686	1801.386	2759	-0.221407837	0.653407151	0.283610811	0.548372847	-0.235665433	-0.143654351	0.586041839	-0.064646465	0.159005269	0.042620762	0.054212045	0.11381718	-0.819829989
86	HKC	Female	Young	fu	4	1	0	235.443	1735.4	1970.843	2760	0.800181422	-0.655584775	0.586319503	0.336176968	-0.419026797	-0.007452988	0.886183666	-0.3752347	-0.242748156	-0.316331768	-0.254230662	-0.132650277	-0.929418982
86	HKC	Female	Young	ji	4	0	0	278.59	1245.139	1523.729	2770	0.562554427	-0.289208766	-0.026690381	-0.141180937	0.21954255	0.517905737	-0.163006737	0.203778966	0.218950474	0.426921231	0.349073816	0.274080415	-0.633953203
86	HKC	Female	Young	ji	4	1	0	337.504	952.296	1289.8	2771	0.574564586	-0.319252595	0.012974896	-0.084128792	0.343939904	0.522785985	-0.11363905	0.009387998	-0.114571128	0.146541471	0.057777157	0.003643562	-0.66825344
86	HKC	Female	Young	si	4	0	0	268.982	1353.361	1622.343	2781	0.696933962	-0.507690888	0.015494067	-0.094302378	0.418858616	0.691812323	-0.182992554	0.325846702	0.222979979	0.351812207	0.215898725	0.053947192	-0.727371834
86	HKC	Female	Young	si	4	1	0	230.946	1506.316	1737.262	2782	0.448766328	-0.510034602	-0.119748083	-0.398695517	0.311155959	0.79285468	-0.093783241	0.083327392	0.203565859	0.30675013	0.132616588	-0.06042107	-0.84738235
86	HKC	Female	Young	fu	5	0	0	246.159	1003.364	1249.523	2761	0.32824746	0.25228143	0.478018486	0.458701729	-0.480793811	-0.272747527	0.808616003	-0.120237671	-0.020147524	-0.094276474	-0.029004933	0.108210053	-0.589529401
86	HKC	Female	Young	fu	5	1	0	324.473	1564.422	1888.895	2762	0.385159652	0.68132872	0.518430183	0.567546675	-0.216078036	-0.357769939	0.690060277	-0.023957219	0.107945205	0.015094418	0.071246393	0.15073433	-0.826300938
86	HKC	Female	Young	ji	5	0	0	274.536	1392.96	1667.496	2772	0.564277939	-0.273448674	0.113636761	-0.014404528	0.35247225	0.487733072	-0.104361187	0.075674391	0.176379347	0.429516954	0.339858513	0.291715042	-0.519000964
86	HKC	Female	Young	ji	5	1	0	303.271	1586.312	1889.583	2773	0.610740203	-0.196364475	0.205889728	0.099271836	0.628422469	0.570623027	-0.17416381	0.221889483	0.169846154	0.385398018	0.272810202	0.161830877	-0.776867934
86	HKC	Female	Young	si	5	0	1	273.572	1553.082	1826.654	2783	0.577685051	-0.592876586	-0.083558329	-0.329661456	0.245655343	0.802487866	-0.168703463	0.412168746	0.239199157	0.375365676	0.222935865	0.053508467	-0.668141267
86	HKC	Female	Young	si	5	1	0	279.709	1789.756	2069.465	2784	0.463896952	-0.307589389	0.166889232	-0.237450392	0.377531113	0.80159669	-0.242701808	0.333547237	0.326642782	0.420586333	0.265819603	0.083983842	-0.848924722
86	HKC	Female	Young	fu	6	1	0	305.138	1529.742	1834.88	2763	-0.03838897	0.422634371	0.523013675	0.395796666	-0.481500168	-0.176532371	0.711428909	0.332644088	0.151553214	0.025460616	0.103732663	0.211556673	-0.778052756
86	HKC	Female	Young	ji	6	1	0	314.886	1430.126	1745.012	2774	0.638969521	-0.422246828	-0.044242937	-0.120875177	0.567395448	0.594939395	-0.109963361	0.22248366	0.224168599	0.408417319	0.293847156	0.160985527	-0.690747524
86	HKC	Female	Young	si	6	0	0	278.335	1466.092	1744.427	2785	0.295772859	-0.441051903	-0.226847829	-0.420947648	0.087554659	0.788897435	-0.189658433	0.761592395	0.655485774	0.78331977	0.692115796	0.594093256	-0.525254579
86	HKC	Female	Young	si	6	1	0	307.243	1430.655	1737.898	2786	0.435214078	-0.329144175	0.089191474	-0.455416365	0.164626079	0.773068456	-0.224748848	0.56627451	0.130958904	0.248742827	0.094666294	-0.067868703	-0.789094733
16	GZC	Female	Young	fu	1	0	0	278.852	1640.547	1919.399	489	-0.192685069	-0.248357382	0.799147364	0.177077022	-0.267397994	-0.057948843	0.511245238	-0.293587425	-0.138719801	-0.367997954	-0.142693125	0.082146649	0.728963097
16	GZC	Female	Young	fu	1	1	0	309.466	1608.765	1918.231	490	-0.329225366	-0.2020869	0.751399744	0.355127377	-0.458824082	-0.1455656	0.646633278	0.358881625	0.598316425	0.365983125	0.603698286	0.846251858	0.869374298
16	GZC	Female	Young	ji	1	0	0	315.011	1582.201	1897.212	500	-0.885160157	-0.001874949	-0.892511013	-0.787853206	-0.81190012	0.374105884	-0.653533667	0.540965364	0.494479722	0.637576068	0.64318715	0.423037952	0.719812704
16	GZC	Female	Young	ji	1	1	0	360.909	1809.126	2170.035	501	-0.838995151	-0.010124725	-0.907758988	-0.661459006	-0.834018463	0.35045575	-0.350173366	0.4455418	0.206938666	0.375106111	0.458350123	0.27362194	0.62113854
16	GZC	Female	Young	si	1	0	0	282.104	1713.981	1996.085	512	-0.626083305	0.045438983	-0.315262186	-0.820867061	-0.406478589	0.417203856	-0.829604897	0.639755182	0.522088412	0.516113526	0.507840918	0.266705094	0.900494534
16	GZC	Female	Young	si	1	1	0	337.758	1389.717	1727.475	513	0.208933685	-0.068541616	0.881710956	-0.418254954	0.202602711	0.395034675	-0.571636488	0.610404785	0.293647666	0.430754283	0.514564071	0.284506871	0.607633418
16	GZC	Female	Young	fu	2	0	0	246.96	2001.367	2248.327	491	0.279945023	0.220754871	-0.147392355	0.660565129	-0.326085833	-0.619079479	0.755455674	-0.103296703	0.004987471	-0.087537714	0.034990202	0.192913266	0.103603321
16	GZC	Female	Young	fu	2	1	0	301.51	1470.026	1771.536	492	0.110663154	0.626167767	-0.332314907	0.567691314	-0.515181696	-0.865511474	0.889491032	-0.219502017	0.045909058	0.00810023	0.107399332	0.290113157	-0.034071257
16	GZC	Female	Young	ji	2	0	0	298.369	1621.581	1919.95	502	0.190119498	0.015553925	0.628719625	-0.020618761	-0.076300768	0.295825894	-0.320654082	0.49303102	0.189908279	0.445645615	0.490608009	0.392967873	0.140328273
16	GZC	Female	Young	ji	2	1	0	323.411	1215.947	1539.358	503	0.406543733	-0.244150974	0.451357112	0.222317128	0.009062507	0.360326261	-0.129044133	0.193768257	0.619395178	0.888928663	0.864720007	0.884500804	-0.057814949
16	GZC	Female	Young	si	2	0	0	305.67	1719.184	2024.854	514	0.464040011	-0.152099128	0.295139974	0.385648309	0.891240516	0.392854592	-0.084037498	-0.237863402	-0.101632484	0.160971619	0.21947396	0.097533598	-0.024350482
16	GZC	Female	Young	si	2	1	0	310.54	1140.274	1450.814	515	0.424182033	-0.161066275	-0.029600682	0.689129463	0.800474501	0.376090511	-0.196686786	-0.154152177	-0.0466292	0.356215802	0.405271438	0.414397961	-0.113196671
16	GZC	Female	Young	fu	3	0	0	274.04	1998.559	2272.599	493	0.662154011	-0.303301541	0.188773625	0.839628544	-0.249085058	-0.468992088	0.724515218	0.097510085	0.303943751	0.164684224	0.3071399	0.482874738	0.294869591
16	GZC	Female	Young	fu	3	1	0	333.679	1738.083	2071.762	494	0.398052915	-0.04212929	-0.045971295	0.599642449	-0.411514881	-0.619184724	0.87285647	-0.183613854	-0.002466973	-0.046259269	0.14124693	0.349027698	0.020653108
16	GZC	Female	Young	ji	3	0	0	312.818	1545.671	1858.489	504	-0.894536708	0.267905763	-0.818900099	0.117594478	0.213060534	0.325617847	0.317657635	0.422005842	0.197469771	0.420260803	0.582170949	0.721627279	0.210616802
16	GZC	Female	Young	ji	3	1	0	402.422	1362.235	1764.657	505	0.063902569	0.031433928	0.650618161	-0.066852063	-0.215550492	0.320513447	-0.391344549	0.817749339	0.410223098	0.625497315	0.794397373	0.812917514	0.239463598
16	GZC	Female	Young	si	3	0	0	309.255	2056.867	2366.122	516	0.534776467	-0.226901443	0.545900242	0.220132095	0.059397242	0.373564623	-0.262308976	0.550034775	0.349633847	0.463676809	0.443766732	0.189212147	0.17636553
16	GZC	Female	Young	si	3	1	0	324.538	1429.325	1753.863	517	0.739793074	-0.293242031	0.474435129	-0.162000298	0.325916704	0.327677649	-0.345738624	0.859841424	0.586074009	0.786479161	0.847862446	0.632387829	0.202959112
16	GZC	Female	Young	fu	4	0	0	287.759	2104.613	2392.372	495	0.232970641	0.258889704	-0.084652551	0.287669464	-0.355420357	-0.619635776	0.956542956	-0.28813465	-0.090304844	-0.10136538	0.055612287	0.258768923	-0.317444201
16	GZC	Female	Young	ji	4	0	0	381.177	1434.716	1815.893	506	0.248089184	-0.114339284	0.397413671	0.208948701	0.128401964	0.298028529	-0.080964	0.229628599	0.384950004	0.708923549	0.740512792	0.758286564	0.004904886
16	GZC	Female	Young	ji	4	1	0	424.511	1697.83	2122.341	507	0.451196885	-0.302176571	-0.016796931	0.037522968	0.027234502	0.381788795	-0.510663071	0.239337877	0.063221663	0.352042956	0.393768112	0.263804872	-0.261831899
16	GZC	Female	Young	si	4	0	0	292.27	1767.841	2060.111	518	0.337899439	-0.09549197	-0.126033821	-0.03985698	0.442324587	0.336473153	-0.100766234	-0.171984977	-0.093662263	0.285594477	0.278403665	0.017443801	-0.254127689
16	GZC	Female	Young	si	4	1	0	282.484	1477.722	1760.206	519	0.054144237	-0.037564197	-0.261674009	0.185737697	0.353155904	0.400221767	-0.187748812	0.110446516	-0.303019244	0.201442086	0.273877405	0.241270515	-0.3967739
16	GZC	Female	Young	fu	5	0	0	282.424	1694.464	1976.888	496	0.168342687	0.771060569	-0.276453034	0.602463128	-0.443217214	-0.895559022	0.875750182	-0.208819029	0.137045958	0.116563539	0.232964425	0.404228984	-0.107438234
16	GZC	Female	Young	fu	5	1	0	312.839	1337.179	1650.018	497	0.243217654	0.44822695	-0.216129032	0.408243532	-0.469000023	-0.784314684	0.82634305	0.007177632	0.32198623	0.208069547	0.340645268	0.49275248	-0.077466854
16	GZC	Female	Young	ji	5	0	0	400.493	1861.577	2262.07	508	0.526102394	-0.181511372	0.466406139	0.269871381	-0.086551878	0.271957752	-0.159342494	0.307080262	0.109991971	0.435683968	0.514111445	0.421921548	-0.019621565
16	GZC	Female	Young	ji	5	1	0	369.336	1426.81	1796.146	509	0.35859199	-0.111681748	0.557311354	0.685414908	0.469695333	0.43459941	-0.138658448	0.016636528	-0.070296572	0.425845052	0.504385505	0.572308346	-0.026490428
16	GZC	Female	Young	si	5	0	0	330.826	1754.804	2085.63	520	0.619363952	-0.327529143	0.200554213	0.049322143	0.668440957	0.416346859	-0.291537177	0.364835165	0.168712746	0.467195091	0.487561063	0.329854686	-0.079289247
16	GZC	Female	Young	si	5	1	0	342.961	1177.633	1520.594	521	0.343794143	-0.176049564	-0.12127327	0.229497939	0.416325668	0.355808228	-0.125028894	0.240506329	-0.132666715	0.239601125	0.313675379	0.239984225	-0.128578797
16	GZC	Female	Young	fu	6	0	0	263.695	1967.183	2230.878	498	0.306150498	0.811624684	-0.147861305	0.662909073	-0.245157502	-0.830878235	0.724575147	0.175740715	0.407770722	0.304085912	0.434360942	0.609841337	0.016187134
16	GZC	Female	Young	fu	6	1	0	315.383	1232.264	1547.647	499	0.021814989	0.84012391	-0.418516413	0.578844912	-0.512710531	-0.909699487	0.830880527	-0.141132285	0.190647885	0.239693173	0.383004443	0.54836635	-0.085227698
16	GZC	Female	Young	ji	6	0	0	375.591	1755.343	2130.934	510	-0.431970374	0.082660797	-0.250802899	-0.028613994	-0.525432806	0.307425436	-0.11038911	0.421978022	0.251042503	0.479038609	0.59933762	0.536789734	0.174288286
16	GZC	Female	Young	ji	6	1	0	366.25	1073.424	1439.674	511	0.159607529	-0.15720225	0.452991332	0.116124547	-0.028155317	0.354582871	-0.177321176	0.483043539	0.283507287	0.660127845	0.721049872	0.8607651	-0.061316127
16	GZC	Female	Young	si	6	0	0	288.872	1618.066	1906.938	522	0.637628374	-0.21786908	0.333025437	0.298088097	0.596730168	0.299547069	-0.140302213	0.427848101	0.040576114	0.486975198	0.548897414	0.55234657	-0.000784782
16	GZC	Female	Young	si	6	1	0	362.374	1387.649	1750.023	523	0.663803306	-0.331865982	0.183700441	0.574454983	0.811308168	0.443958729	-0.13766534	0.302072611	0.360182955	0.621897213	0.674970331	0.562636896	0.03381236
87	HKC	Female	Young	fu	1	0	0	254.091	1583.245	1837.336	2787	0.853970333	-0.593570719	0.215271118	0.583761919	-0.749929669	-0.505042923	0.641780459	0.141884498	0.305285912	0.286480006	0.424056126	0.619093244	0.69254477
87	HKC	Female	Young	fu	1	1	0	342.327	1067.199	1409.526	2788	0.697675473	-0.647061243	0.092634944	0.252666859	-0.512987837	-0.170493034	0.49970361	0.423647416	0.391813942	0.238564467	0.370133345	0.554667975	0.7597451
87	HKC	Female	Young	ji	1	0	0	227.058	1816.603	2043.661	2798	0.03033722	-0.576106104	-0.999704906	-0.480196475	-0.328184902	0.559628466	-0.035344554	0.045592705	0.397754338	0.602699358	0.58329698	0.680805749	0.797777494
87	HKC	Female	Young	ji	1	1	0	215.42	1655.517	1870.937	2799	-0.154174327	-0.247431372	-0.941054961	-0.738376192	-0.205218303	0.567584557	-0.176246427	0.659635258	0.764898025	0.849052518	0.822868836	0.837141785	0.762085616
87	HKC	Female	Young	si	1	0	0	181.943	1886.405	2068.348	2810	-0.074903669	-0.20100072	-0.822783721	-0.637018203	-0.117136001	0.534897031	-0.226103525	0.471975684	0.717639053	0.822306443	0.792574936	0.751799371	0.636870003
87	HKC	Female	Young	si	1	1	0	271.98	1428.162	1700.142	2811	0.072042713	-0.169210734	-0.294983401	-0.62480208	0.004959042	0.558052259	-0.485836774	0.662826748	0.684694674	0.718593859	0.694758382	0.608403798	0.660593783
87	HKC	Female	Young	fu	2	0	0	265.049	1697.767	1962.816	2789	0.456569371	-0.097323418	0.084089512	0.062502167	-0.787042502	-0.696936717	0.920207473	-0.279908815	-0.342249264	-0.112576379	-0.021186841	0.20825373	-0.012453903
87	HKC	Female	Young	fu	2	1	0	329.296	1908.377	2237.673	2790	0.357503715	0.512923678	0.48342555	0.379982664	-0.534787765	-0.72204344	0.791394093	0.157598784	0.044733102	0.059540568	0.154541162	0.36093042	-0.002727979
87	HKC	Female	Young	ji	2	0	0	288.414	1786.716	2075.13	2800	0.410602665	-0.218300833	0.27534735	0.093140711	0.439677855	0.422188863	-0.126886842	-0.118419453	0.086780217	0.358109676	0.333768074	0.357178725	0.173798027
87	HKC	Female	Young	ji	2	1	0	495.958	2180.611	2676.569	2801	0.490739668	-0.179259056	0.044682159	0.161722046	0.321973688	0.434141765	-0.213877421	0.011914894	0.304997698	0.497664166	0.41677048	0.421453926	0.052421647
87	HKC	Female	Young	si	2	0	0	229.58	1633.768	1863.348	2812	0.697443776	-0.379786833	0.105188737	0.163166715	0.44626417	0.436524839	-0.336911189	-0.555379939	-0.466965555	-0.014069147	-0.001641519	0.065342992	0.038760117
87	HKC	Female	Young	si	2	1	0	285.954	1728.184	2014.138	2813	0.768423704	-0.376675006	0.068744621	0.211973418	0.908365281	0.461903645	-0.30871176	-0.340364742	-0.079174589	0.247575219	0.259391514	0.248148683	0.052315439
87	HKC	Female	Young	fu	3	0	0	236.044	1398.697	1634.741	2791	0.647266225	0.313081326	0.582724702	0.714521815	-0.139884712	-0.566402402	0.541928655	-0.074255319	-0.271604988	-0.207363292	-0.185914416	-0.0226891	0.054541879
87	HKC	Female	Young	fu	3	1	0	324.21	1441.086	1765.296	2792	0.808265545	-0.226704137	0.178445838	0.278878937	-0.271555837	-0.578918234	0.629257965	0.379331307	0.385961612	0.447954211	0.525533494	0.724106086	0.181848221
87	HKC	Female	Young	ji	3	0	0	252.849	1847.313	2100.162	2802	0.133301433	-0.266349087	-0.56568302	-0.169939324	-0.095964917	0.461809823	-0.017624643	-0.265045593	0.291627805	0.511880269	0.490040701	0.576727944	0.154072792
87	HKC	Female	Young	ji	3	1	1	347.307	1532.135	1879.442	2803	0.139547183	-0.175023133	-0.296680192	-0.268939613	0.171646854	0.486644462	-0.016661374	0.525987842	0.398915197	0.7023281	0.692275865	0.758171481	0.291940956
87	HKC	Female	Young	fu	4	0	0	248.843	1639.951	1888.794	2793	0.240043317	0.322951438	0.154444854	0.239641722	-0.527638801	-0.460683961	0.673409548	-0.168115502	-0.147313012	-0.030497332	0.025962987	0.216322761	-0.109540059
87	HKC	Female	Young	ji	4	0	0	277.232	1815.184	2092.416	2804	0.545017251	-0.210815998	0.109295463	0.118150823	0.380213476	0.410639396	-0.339271726	-0.452978723	0.008105998	0.255255627	0.198767736	0.234919627	-0.008209506
87	HKC	Female	Young	ji	4	1	1	413.2	1492.486	1905.686	2805	0.094749037	0.052318448	-0.410992254	-0.374238659	-0.113991781	0.445785054	-0.340489044	0.334164134	-0.294694074	-0.011075876	-0.049007218	-0.072603965	-0.413311436
87	HKC	Female	Young	si	4	0	0	203.549	1501.081	1704.63	2814	0.78648601	-0.436128723	0.248874954	0.336342098	0.320804258	0.425200544	-0.558674712	-0.410334347	-0.249468607	0.082945317	0.052721999	0.15025829	-0.076357843
87	HKC	Female	Young	si	4	1	1	308.533	1435.136	1743.669	2815	0.147344297	-0.027560917	-0.313807943	-0.585668882	0.021805444	0.519416428	-0.592187996	0.081246201	-0.448079579	-0.10696883	-0.139762992	-0.245747597	-0.60603617
87	HKC	Female	Young	fu	5	0	0	255.903	1682.201	1938.104	2794	-0.206648702	0.63991912	0.212910365	-0.040358278	-0.891893979	-0.700267392	0.862951201	-0.338601824	-0.59389148	-0.37154459	-0.353079535	-0.193119968	-0.070850748
87	HKC	Female	Young	fu	5	1	0	368.468	1369.112	1737.58	2795	0.289132898	0.432852394	0.41270134	0.478509101	-0.156113302	-0.253056246	0.43809675	0.403404255	0.417721114	0.272124681	0.372022217	0.541231133	0.11328095
87	HKC	Female	Young	ji	5	0	0	282.301	1742.801	2025.102	2806	0.105437328	-0.140546283	-0.522685356	0.123629009	-0.271357255	0.530506169	-0.313813909	-0.616322188	0.014862999	0.157150592	0.096408896	0.193812588	0.030656819
87	HKC	Female	Young	ji	5	1	0	366.409	1237.089	1603.498	2807	0.527609741	-0.220850612	-0.190901266	-0.022918232	0.098050032	0.479804851	-0.225510744	0.152644377	0.129387747	0.407757754	0.408333521	0.408963666	-0.056351353
87	HKC	Female	Young	si	5	0	0	274.054	1595.085	1869.139	2816	0.818440074	-0.489016073	0.161158244	0.02855822	0.525322007	0.410939626	-0.423944109	0.798449848	0.39651342	0.656044551	0.684747363	0.776814522	0.028882748
87	HKC	Female	Young	si	5	1	0	329.549	1519.095	1848.644	2817	0.664623366	-0.317509168	0.089020042	0.072325917	0.673287917	0.431158231	-0.264824812	0.392370821	0.368436643	0.600858535	0.562789233	0.564918761	0.087564782
87	HKC	Female	Young	fu	6	0	0	290.562	1946.123	2236.685	2796	0.317782759	0.688584256	0.346477315	0.618272176	-0.32273492	-0.616456349	0.529427331	0.002796353	0.073250205	0.125392528	0.190123901	0.372531817	0.026754649
87	HKC	Female	Young	fu	6	1	0	303.544	1419.594	1723.138	2797	0.248898179	0.537173995	0.390913562	0.612505056	-0.35190446	-0.456030398	0.537842701	0.358753799	0.243440146	0.221045711	0.336817252	0.533923985	0.056931565
87	HKC	Female	Young	ji	6	0	0	219.807	1393.07	1612.877	2808	0.321066814	-0.193406217	0.060063937	0.083744582	0.169307996	0.437388	-0.157076321	-0.445775076	0.068654805	0.31796736	0.264608396	0.337023463	0.116012863
87	HKC	Female	Young	ji	6	1	0	302.029	1287.95	1589.979	2809	0.358319692	-0.178792968	0.215775237	-0.09868824	0.125829495	0.440090069	-0.169514131	0.293738602	0.429393751	0.670600975	0.645863597	0.671536175	0.122178843
87	HKC	Female	Young	si	6	0	0	210.675	1718.824	1929.499	2818	0.65772282	-0.270338257	0.083388663	0.067668304	0.537832694	0.411024065	-0.371694718	-0.054802432	0.222616736	0.49218037	0.461851544	0.420010966	0.117364068
87	HKC	Female	Young	si	6	1	0	278.956	1696.643	1975.599	2819	0.677981212	-0.262085747	0.085503504	0.235642878	0.639661307	0.402824037	-0.23066582	0.402370821	0.316238016	0.587292134	0.592732342	0.656679461	0.039322627
17	GZC	Female	Young	fu	1	0	0	255.236	1701.233	1956.469	524	0.902275939	-0.19960621	-0.041790712	0.376407971	-0.312778486	-0.666659072	0.505767081	-0.093798873	0.584131233	0.217340952	0.377762264	0.600017058	0.669749642
17	GZC	Female	Young	fu	1	1	0	332.905	1929.016	2261.921	525	0.36181113	-0.578720182	0.168506626	-0.148296288	-0.597562067	-0.443555859	0.737003232	-0.066230224	0.68072224	0.291174603	0.476308942	0.731161244	0.861993313
17	GZC	Female	Young	ji	1	0	0	262.376	1583.324	1845.7	535	-0.288860828	-0.504914805	-0.764742567	-0.540225983	-0.342446885	0.2738437	0.207757201	0.446117476	0.805849685	0.711502222	0.867792092	0.663166873	0.876800135
17	GZC	Female	Young	ji	1	1	0	300.076	1720.816	2020.892	536	-0.297627852	-0.47153351	-0.760466239	-0.478061288	-0.534685445	0.292207792	0.122403594	0.41174759	0.643653348	0.54927746	0.685625436	0.525779351	0.771855349
17	GZC	Female	Young	si	1	0	0	258.225	1959.458	2217.683	547	-0.273840233	-0.062521772	-0.495244812	-0.573688398	-0.229399814	0.249859497	0.062362531	0.072704128	0.451109276	0.49607619	0.59569715	0.218747068	0.625945095
17	GZC	Female	Young	si	1	1	0	246.643	1809.67	2056.313	548	-0.405297496	-0.269049602	-0.686721853	-0.859268297	-0.648331669	0.320771626	0.015298925	0.8145481	0.844558995	0.634285714	0.720200546	0.291995394	0.884067549
17	GZC	Female	Young	fu	2	0	0	281.963	1700.382	1982.345	526	0.385502541	0.058038622	-0.021314822	0.165278588	-0.556282497	-0.761919951	0.795979103	-0.572649573	-0.056064705	-0.033081905	0.115529606	0.34451789	0.29882829
17	GZC	Female	Young	fu	2	1	0	302.649	1834.652	2137.301	527	0.444779171	0.211722832	-0.137599762	0.066857638	-0.516648876	-0.843487507	0.770316915	-0.609128933	-0.111975622	-0.123829841	0.022961224	0.205339247	0.271871646
17	GZC	Female	Young	ji	2	0	0	305.409	1467.012	1772.421	537	4.20913E-05	-0.311185157	-0.421893908	-0.03498665	-0.036231535	0.247892458	0.131754518	-0.726641207	0.02653718	0.28008127	0.334022974	0.2969423	0.158510776
17	GZC	Female	Young	ji	2	1	0	283.972	1872.267	2156.239	538	-0.134048886	-0.428837562	-0.716203274	-0.121532014	-0.382032299	0.252259436	-0.008078385	-0.562284052	0.344618802	0.522173968	0.513968395	0.569209774	0.297133384
17	GZC	Female	Young	si	2	0	0	286.307	1746.165	2032.472	549	0.794822765	-0.496099962	-0.088718958	0.268728449	0.177218415	0.162299689	-0.161482325	-0.141443899	0.303426082	0.509323175	0.594580187	0.409100601	0.24283346
17	GZC	Female	Young	si	2	1	0	291.237	1386.921	1678.158	550	0.642969243	-0.499674366	-0.129574223	-0.121737132	0.180434558	0.270410876	-0.423958693	0.199454446	0.62249879	0.768167619	0.851050327	0.735630517	0.303564585
17	GZC	Female	Young	fu	3	0	0	243.903	1679.057	1922.96	528	0.557343435	0.013207119	-0.134585545	-0.020338444	-0.519906339	-0.809561783	0.682393837	-0.140498272	0.1931991	0.030572698	0.218569525	0.434568638	0.325355587
17	GZC	Female	Young	fu	3	1	0	350.79	1770.925	2121.715	529	0.511644268	0.184475577	-0.104933368	0.078457376	-0.528714576	-0.85408977	0.716634481	-0.428950718	0.07249167	0.03496127	0.218734531	0.40671244	0.317640844
17	GZC	Female	Young	ji	3	0	0	312.828	1605.628	1918.456	539	0.054003187	-0.307671337	-0.291087271	0.009339911	0.137157811	0.26433508	0.055011892	-0.304746318	0.244040669	0.440985397	0.547312306	0.569909165	0.283425778
17	GZC	Female	Young	ji	3	1	0	402.958	1670.167	2073.125	540	-0.022627101	-0.330783794	-0.398492891	-0.061468003	-0.079659791	0.249586086	0.074323583	-0.128605201	0.162464045	0.372820317	0.473402297	0.493112713	0.344285032
17	GZC	Female	Young	si	3	0	0	259.289	1853.103	2112.392	551	0.7513364	-0.542067399	-0.040001485	0.082375824	0.285086602	0.333834586	-0.247299413	0.105728314	0.249690998	0.457899683	0.558443866	0.338240437	0.271210767
17	GZC	Female	Young	si	3	1	0	409.4	1589.141	1998.541	552	0.292805388	-0.388655812	-0.279089795	0.160263823	0.156675046	0.270213412	-0.09847336	-0.366721222	-0.025124598	0.195692698	0.315351907	0.279235788	0.343073422
17	GZC	Female	Young	fu	4	0	1	237.242	1768.458	2005.7	530	-0.003168876	-0.027898523	-0.319811426	-0.141046452	-0.523790503	-0.514612288	0.650771451	-0.50074559	-0.719704953	-0.616812698	-0.496566605	-0.387504798	-0.46541909
17	GZC	Female	Young	fu	4	1	1	302.443	1841.965	2144.408	531	0.082011966	-0.163634987	-0.210935818	-0.138146517	-0.471292311	-0.350368345	0.443563109	-0.505582833	-0.475806681	-0.468353016	-0.357974234	-0.214670135	0.038320829
17	GZC	Female	Young	ji	4	0	0	313.853	1341.712	1655.565	541	0.518487117	-0.405800833	-0.188641004	0.406708751	0.073144864	0.290620491	-0.117411014	-0.577632297	-0.117842395	0.191497143	0.237367519	0.263269223	-0.120836213
17	GZC	Female	Young	ji	4	1	1	453.624	1474.799	1928.423	542	-0.030684586	-0.224808785	-0.488087902	0.157731685	-0.131951379	0.261266803	-0.274173155	-0.633242408	-0.276632586	0.033884444	0.072018785	0.082604802	0.037614993
17	GZC	Female	Young	si	4	0	1	229.084	2024.399	2253.483	553	0.171822856	-0.413313139	-0.404885111	-0.180591657	-0.068950794	0.363416116	-0.34552477	-0.311838516	-0.54914704	-0.153249524	-0.137767341	-0.414456906	0.195899857
17	GZC	Female	Young	si	4	1	1	232.123	1605.339	1837.462	554	-0.471946123	-0.133282847	-0.541103976	-0.060534366	-0.214717124	0.340555935	-0.220498851	-0.202473177	-0.359393957	-0.021937778	-0.051989592	-0.153277325	-0.316748434
17	GZC	Female	Young	fu	5	0	0	253.952	1549.63	1803.582	532	0.63164066	-0.300280197	0.066802777	0.094859689	-0.381329844	-0.599703805	0.649990852	-0.426550282	0.303004585	0.097244444	0.256038586	0.49033221	0.170514485
17	GZC	Female	Young	fu	5	1	0	309.952	1612.354	1922.306	533	0.387835603	0.19562287	-0.160911689	-0.01156791	-0.43167935	-0.695701375	0.6429492	-0.449208947	-0.069848774	-0.10519873	0.068172876	0.256343554	0.213644665
17	GZC	Female	Young	ji	5	0	0	300.763	1781.429	2082.192	543	0.254706714	-0.30277925	-0.015665021	-0.028543137	-0.122213422	0.223148781	0.016762548	-0.484779051	-0.016603537	0.239334603	0.280611792	0.150513881	0.103630897
17	GZC	Female	Young	ji	5	1	0	311.261	1609.2	1920.461	544	0.441327681	-0.326209769	0.043535395	0.323183562	0.165710547	0.338072454	-0.190640945	-0.831678487	0.070486714	0.322839365	0.378549216	0.398098	0.136699542
17	GZC	Female	Young	si	5	0	0	305.377	1908.117	2213.494	555	0.787378612	-0.518015903	-0.111013772	0.262582003	0.454068386	0.269499506	-0.19769886	-0.358210584	0.327610856	0.55943619	0.621653868	0.613731929	0.13453258
17	GZC	Female	Young	si	5	1	0	289.774	2293.456	2583.23	556	0.640095006	-0.486255206	-0.129596496	-0.315806412	0.000461417	0.259398496	-0.254641921	0.072704128	0.218785065	0.41351619	0.436720188	-0.001390251	0.212788221
17	GZC	Female	Young	fu	6	1	0	370.729	1717.969	2088.698	534	0.480628965	-0.121635744	-0.168907532	-0.14005623	-0.487868875	-0.663568011	0.723505377	-0.367412257	0.273978299	0.109566984	0.234892429	0.438952621	0.129245553
17	GZC	Female	Young	ji	6	0	0	275.249	1387.74	1662.989	545	0.299275428	-0.304839076	-0.009985523	-0.169437519	-0.194717813	0.166810967	-0.339320635	-0.026113839	0.731427107	0.801488254	0.809367265	0.829553499	0.107843435
17	GZC	Female	Young	ji	6	1	0	415.836	1693.416	2109.252	546	-0.141950032	-0.325422189	-0.6011359	-0.066737397	-0.134816294	0.242424242	0.13787734	-0.674268049	0.071398058	0.190918095	0.28449578	0.350914751	0.249102813
17	GZC	Female	Young	si	6	0	0	290.57	1515.553	1806.123	557	0.740548991	-0.485331314	-0.086677308	0.244262904	0.428077546	0.203941672	-0.10208363	-0.438697945	0.00702304	0.359045079	0.447496351	0.405569534	0.083582006
17	GZC	Female	Young	si	6	1	0	405.947	1942.646	2348.593	558	0.479342173	-0.238848921	-0.244478266	0.287570951	-0.090843979	0.01128579	0.07838107	-0.481032915	-0.242263549	0.087827302	0.140090119	-0.008281803	0.088068785
88	HKC	Male	Young	fu	1	0	0	221.784	1879.037	2100.821	2820	0.269125283	-0.73185466	-0.45976805	0.079831135	-0.643403782	-0.171585733	0.689806871	0.558332828	0.418460163	0.185197004	0.430543572	0.515726972	0.7798396
88	HKC	Male	Young	fu	1	1	0	280.685	1310.579	1591.264	2821	0.062583766	-0.506698391	-0.328064352	-0.285361783	-0.799467321	-0.184282811	0.655111682	0.598471152	0.836726636	0.615013134	0.908467225	0.903525826	0.905244673
88	HKC	Male	Young	ji	1	0	0	204.63	1850.689	2055.319	2831	0.923880531	-0.79483002	-0.086274357	-0.14409137	-0.267401176	0.701828884	-0.452549227	0.310319723	0.553432413	0.613308688	0.540759742	0.480006306	0.852367073
88	HKC	Male	Young	ji	1	1	0	281.344	1142.187	1423.531	2832	0.34481871	-0.639440255	-0.650654067	-0.508773767	-0.487416889	0.644916264	-0.25059904	0.540738943	0.770395202	0.73187275	0.589478348	0.356534076	0.834132918
88	HKC	Male	Young	si	1	0	0	175.463	2038.492	2213.955	2843	0.376257045	-0.676105981	-0.621195673	-0.241548581	-0.023441721	0.652428001	-0.167874825	0.504386337	0.697575148	0.683019749	0.61963482	0.47008565	0.623462534
88	HKC	Male	Young	si	1	1	0	305.664	1474.208	1779.872	2844	0.442630808	-0.78269952	-0.577789059	-0.422456393	-0.283412213	0.649618107	-0.198783023	0.453643147	0.729310537	0.697635957	0.625240771	0.401113972	0.86733168
88	HKC	Male	Young	fu	2	0	0	217.099	1682.591	1899.69	2822	-0.019234012	-0.48929306	0.234878363	0.427823412	0.779930637	0.774073295	-0.081257795	-0.170806285	-0.344775953	-0.353960502	-0.183368701	-0.171068257	0.092166483
88	HKC	Male	Young	fu	2	1	0	348.19	1869.807	2217.997	2823	-0.0792349	-0.07601726	-0.001647858	0.174984455	-0.503749832	-0.275734006	0.749937639	-0.195874537	-0.368026223	-0.389318027	-0.229065131	-0.236508854	0.372359107
88	HKC	Male	Young	ji	2	0	0	228.876	1967.752	2196.628	2833	-0.129649847	-0.449885067	-0.950001952	-0.490525902	-0.500959972	0.634762806	-0.175947693	0.501401444	0.249688978	0.329117618	0.195102955	0.098428879	-0.089860058
88	HKC	Male	Young	ji	2	1	0	311.231	1735.967	2047.198	2834	-0.013766476	-0.505569222	-0.81875122	-0.610184246	-0.551353734	0.613888305	-0.081991005	0.36797913	0.143017842	0.163451698	-0.027586689	-0.235310809	0.1920126
88	HKC	Male	Young	si	2	0	0	302.681	1681.222	1983.903	2845	0.133271202	-0.63001976	-0.785794057	-0.222829466	-0.182011535	0.675670941	-0.102498205	-0.013043742	0.129012553	0.213705613	0.037679267	-0.174252535	0.244285533
88	HKC	Male	Young	si	2	1	0	276.117	1319.308	1595.425	2846	-0.009772334	-0.485824898	-0.377000273	-0.511561999	-0.322485581	0.610391703	-0.001285007	0.007413699	0.008172235	0.079287868	-0.109941002	-0.306079554	0.150667125
88	HKC	Male	Young	fu	3	0	0	252.647	1765.97	2018.617	2824	-0.078223051	-0.129604388	0.212839236	0.210720948	-0.448795723	-0.252463037	0.747677539	-0.213735364	-0.249100458	-0.301433992	-0.153352144	-0.059881246	0.247290765
88	HKC	Male	Young	fu	3	1	0	329.294	1592.587	1921.881	2825	-0.029459016	0.590595637	0.257729704	0.238354551	-0.780881029	-0.735372434	0.895188783	0.153600679	-0.026729243	-0.037517268	0.136441014	0.120655772	0.492195449
88	HKC	Male	Young	ji	3	0	0	276.018	1989.632	2265.65	2835	0.268592731	-0.690172198	-0.72464368	0.138370913	-0.117039989	0.750956485	-0.438089119	-0.126857975	0.070749059	0.111516685	-0.00131987	-0.078135673	0.194449373
88	HKC	Male	Young	ji	3	1	0	396.591	1539.538	1936.129	2836	0.180881374	-0.731435254	-0.743746339	-0.524377393	-0.449707793	0.63800014	-0.093049624	0.628684099	0.304942824	0.366039498	0.211351818	0.026777363	0.367829535
88	HKC	Male	Young	si	3	0	0	175.7	1939.85	2115.55	2847	0.295930413	-0.739968545	-0.650654067	-0.067094283	-0.117078312	0.711456801	-0.131992895	0.043062549	0.1477856	0.225784609	0.094690204	-0.081939993	0.221239387
88	HKC	Male	Young	si	3	1	0	274.07	1138.492	1412.562	2848	-0.03714552	-0.292156309	0.160748174	-0.10890467	-0.086796068	0.665909887	-0.155387581	0.364266214	0.309852125	0.43131433	0.289490008	0.038516105	0.312518783
88	HKC	Male	Young	fu	4	0	0	292.625	1757.86	2050.485	2826	-0.460773088	-0.084098883	-0.360865321	0.026318029	-0.712146238	-0.258727489	0.866064477	-0.379409088	-0.471665363	-0.443844732	-0.261768067	-0.176585571	-0.228850227
88	HKC	Male	Young	fu	4	1	1	289.252	1233.1	1522.352	2827	-0.430985665	0.236923821	0.010519739	0.050953955	-0.277617889	-0.097127041	0.598276579	-0.455560274	-0.517070809	-0.512956513	-0.317305226	-0.254490043	-0.532338831
88	HKC	Male	Young	ji	4	0	0	268.703	1574.82	1843.523	2837	-0.20754449	-0.394362221	-0.213229724	-0.173086363	-0.354653279	0.806152337	-0.835632488	-0.848765395	-0.135590569	-0.035820605	-0.112543432	-0.068708949	-0.330611728
88	HKC	Male	Young	ji	4	1	1	334.839	926.95	1261.789	2838	-0.271770292	-0.266540307	-0.459643094	-0.373681971	-0.391243365	0.654950599	-0.159235043	-0.020348238	-0.138674712	-0.021219963	-0.16731572	-0.232904209	-0.331071564
88	HKC	Male	Young	si	4	0	0	232.328	1777.737	2010.065	2849	-0.392109351	-0.100036295	-0.357835136	-0.092751252	-0.16102627	0.761180015	-0.118054348	0.037602378	-0.046865572	0.060126471	-0.050336963	-0.129872314	-0.388525807
88	HKC	Male	Young	si	4	1	0	211.12	1425.859	1636.979	2850	-0.261012737	-0.103714159	-0.227443477	-0.275164447	-0.142930503	0.68121365	-0.07929249	0.005132561	-0.254307744	-0.099725654	-0.176158384	-0.236929221	-0.44969133
88	HKC	Male	Young	fu	5	0	0	230.207	1912.976	2143.183	2828	-0.366387077	-0.116893173	-0.220805186	0.041070786	-0.659667746	-0.1557284	0.819532106	-0.10511436	-0.314649682	-0.380383306	-0.202387893	-0.169817666	-0.116581277
88	HKC	Male	Young	fu	5	1	0	326.601	1697.9	2024.501	2829	-0.374552878	0.008702666	0.104986528	0.237556043	-0.352560884	-0.070821947	0.629479572	-0.030273615	-0.220546057	-0.274590914	-0.105594291	-0.115390678	0.07479769
88	HKC	Male	Young	ji	5	0	0	367.314	1756.567	2123.881	2839	0.078791106	-0.657216599	-0.880479519	-0.372359852	-0.40442622	0.701562609	-0.375902339	0.07041194	0.230588148	0.23746668	0.097749691	0.001292628	0.046562992
88	HKC	Male	Young	ji	5	1	0	355.584	1202.983	1558.567	2840	-0.222455953	-0.309190628	-0.491850521	-0.665726347	-0.600053651	0.576953262	-0.132484221	0.691609537	0.373874176	0.41914194	0.275339878	0.096232463	-0.03847059
88	HKC	Male	Young	si	5	0	0	198.444	1845.328	2043.772	2851	-0.253219722	-0.027204904	-0.193221133	-0.229086625	-0.098614651	0.626963773	-0.113881855	0.123436268	0.223905837	0.314516976	0.211333162	0.102727129	-0.148382425
88	HKC	Male	Young	si	5	1	0	335.989	1526.152	1862.141	2852	0.256770071	-0.702141388	-0.599062829	0.103000949	-0.057632835	0.692705487	-0.130715447	-0.390402233	0.03172049	0.113446833	-0.008940606	-0.152015133	0.099328349
88	HKC	Male	Young	fu	6	0	0	215.545	1717.086	1932.631	2830	0.368836817	-0.352599105	0.618212347	0.784599273	-0.264143785	-0.170878004	0.785592804	-0.515088273	-0.45871047	-0.470485456	-0.36989483	-0.242604172	-0.013856654
88	HKC	Male	Young	ji	6	0	0	269.858	1553.644	1823.502	2841	-0.078045533	-0.421704238	-0.925135694	-0.425362437	-0.460729272	0.659743536	-0.25366038	0.657683674	0.476693858	0.506878101	0.402084742	0.301234827	-0.052008617
88	HKC	Male	Young	ji	6	1	0	331.465	1176.643	1508.108	2842	0.098371278	-0.636778643	-0.842664688	-0.384795628	-0.521194121	0.639506692	-0.242420348	0.22329673	0.338562968	0.372234653	0.149910221	-0.084735432	0.145522023
88	HKC	Male	Young	si	6	0	0	193.184	1554.119	1747.303	2853	0.137922159	-0.69036577	-0.698730915	-0.210930392	-0.17301347	0.738904071	-0.142771836	0.295759267	0.45654263	0.526397509	0.44880722	0.333655615	-0.011122979
88	HKC	Male	Young	si	6	1	0	300.683	1455.402	1756.085	2854	-0.005032619	-0.504536839	-0.445585536	-0.580495467	-0.421379984	0.625891668	-0.106451491	0.559910211	0.370715536	0.406354704	0.256759089	0.028658505	0.139529663
18	GZC	Female	Young	fu	1	0	0	270.286	1977.704	2247.99	559	0.227672273	0.369036763	-0.241746225	0.385003609	-0.052893571	-0.607496765	0.374117531	-0.209877514	0.655848334	0.400492391	0.351658612	0.455508024	0.789930033
18	GZC	Female	Young	fu	1	1	0	327.361	1354.107	1681.468	560	0.137981552	0.252626823	-0.336070127	0.074517435	-0.360999814	-0.720475134	0.516749071	0.176786533	0.718365285	0.366137541	0.389499121	0.501294824	0.974606882
18	GZC	Female	Young	ji	1	0	0	271.781	2028.873	2300.654	570	0.831271478	-0.690137605	0.445356709	-0.660399862	-0.278085281	0.591726752	-0.775573758	0.243309098	0.48615491	0.370339281	0.227778998	-0.016358991	0.551881332
18	GZC	Female	Young	ji	1	1	0	322.48	1195.566	1518.046	571	-0.16409839	-0.187430684	0.748654747	-0.926668968	-0.651752594	0.524403771	-0.178914225	0.656016244	0.571453641	0.737494431	0.704844025	0.6782751	0.828915046
18	GZC	Female	Young	si	1	0	0	283.911	2212.134	2496.045	582	0.644275638	-0.608428835	0.220013886	-0.459351558	0.155156951	0.622823073	-0.828017612	0.184489422	0.445770959	0.437538981	0.139059754	-0.203261462	0.545251339
18	GZC	Female	Young	si	1	1	0	305.562	1681.41	1986.972	583	0.89744981	-0.697925652	0.456448533	-0.514277644	0.239886433	0.63630061	-0.543344895	0.631387961	0.538110559	0.621515159	0.523879613	0.300829721	0.810602661
18	GZC	Female	Young	fu	2	0	0	259.401	1958.02	2217.421	561	-0.304774824	0.627011707	0.714441937	0.28334955	-0.341502375	-0.675660935	0.92664748	-0.458780376	0.157297455	0.020685127	-0.001625659	0.131314059	-0.292987902
18	GZC	Female	Young	fu	2	1	0	322.446	1129.722	1452.168	562	-0.481624164	0.419642637	0.391251519	0.34083676	0.028864065	-0.245026807	0.575303176	-0.091163948	0.141641628	-0.011822083	-0.002800967	0.117073871	-0.078783409
18	GZC	Female	Young	ji	2	0	0	351.519	1902.812	2254.331	572	0.13870501	-0.331082358	-0.324162472	-0.390201186	-0.38267307	0.550610094	-0.460487541	0.232802777	0.138589167	0.24863889	0.124538664	-0.062823347	-0.199692676
18	GZC	Female	Young	ji	2	1	0	379.681	1509.425	1889.106	573	0.512316875	-0.52823167	0.083648672	0.326499482	0.391057924	0.632741727	-0.19952771	-0.314233314	0.012502327	0.236924664	0.140828207	0.11138928	-0.18530174
18	GZC	Female	Young	si	2	0	0	274.105	1557.648	1831.753	584	-0.049394104	-0.205471349	-0.314476653	-0.299042717	-0.250818585	0.670170087	-0.362359481	0.344101657	0.262878566	0.380871767	0.275757909	0.061766817	-0.238366268
18	GZC	Female	Young	si	2	1	0	345.637	1575.031	1920.668	585	0.088370411	-0.373703019	-0.285332408	-0.597664857	0.095666941	0.705361435	-0.244257496	0.211921137	0.045973038	0.237384229	0.081271968	-0.196359565	-0.107811139
18	GZC	Female	Young	fu	3	0	0	259.422	1730.664	1990.086	563	-0.320021704	0.351965496	0.379465371	-0.03050124	-0.182030939	-0.456211869	0.774215925	0.027471016	0.331511074	0.061473892	0.045782074	0.233429991	-0.073575299
18	GZC	Female	Young	fu	3	1	0	297.418	2297.662	2595.08	564	-0.171079761	0.064070651	0.645044263	0.260713725	-0.644652002	-0.317600296	0.826394116	0.296652912	0.708176234	0.47224085	0.494442004	0.566305877	-0.04835838
18	GZC	Female	Young	ji	3	0	0	322.636	1797.783	2120.419	574	0.344745885	-0.397839392	-0.106787016	-0.518734503	-0.446461645	0.555324459	-0.610646201	0.366345713	0.205094525	0.353926235	0.242596661	0.047767793	-0.048128912
18	GZC	Female	Young	ji	3	1	0	359.495	1137.592	1497.087	575	0.614541508	-0.600920107	0.149435862	-0.086544678	0.236765994	0.651479016	-0.222404251	0.405619965	-0.469658858	-0.011034256	-0.013159051	-0.046906491	0.171000953
18	GZC	Female	Young	si	3	0	0	246.529	1589.103	1835.632	586	0.119370591	-0.377235572	-0.351813921	-0.636533693	-0.259373259	0.643131817	-0.607330332	0.491111548	0.382105347	0.403746864	0.235413005	-0.051993913	-0.05212002
18	GZC	Female	Young	si	3	1	0	344.147	1380.601	1724.748	587	0.249430277	-0.497276648	-0.215466065	-0.230193654	0.332523151	0.67799963	-0.200324699	0.242261086	0.317556968	0.392492204	0.258007469	0.019471161	0.119346016
18	GZC	Female	Young	fu	4	0	0	211.933	1507.668	1719.601	565	-0.572291554	0.28859314	0.226314876	0.152606635	-0.255796428	-0.296533555	0.812058151	-0.515425427	-0.002377091	-0.087397125	-0.115839192	0.056840171	-0.490359261
18	GZC	Female	Young	fu	4	1	1	326.577	1640.451	1967.028	566	-0.507668656	0.185902649	0.034716195	-0.078873858	-0.390728899	-0.410806064	0.810897105	-0.644854916	-0.445664602	-0.391648104	-0.405250439	-0.199402831	-0.568034256
18	GZC	Female	Young	ji	4	0	0	358.11	1922.506	2280.616	576	-0.000144692	-0.307241733	-0.45839264	-0.011456012	-0.090614801	0.515751525	-0.13996999	-0.402528329	0.018256268	0.194410185	0.108688489	0.054221814	-0.438745301
18	GZC	Female	Young	ji	4	1	0	298.016	1414.5	1712.516	577	-0.202351239	-0.279392072	-0.56696754	-0.095897806	0.15671717	0.578896284	-0.113905493	-0.358721425	-0.285117924	0.103200544	0.017497803	0.017059516	-0.476468238
18	GZC	Female	Young	si	4	0	0	220.477	1353.511	1573.988	588	-0.124470971	-0.272392688	-0.558722444	-0.452798092	-0.207705575	0.518885191	-0.334209037	0.257745464	0.510298067	0.66467678	0.508205185	0.384731992	-0.323216243
18	GZC	Female	Young	si	4	1	0	329.272	1459.375	1788.647	589	-0.503960933	-0.139749435	-0.652751258	-0.539801011	0.124196673	0.709992605	-0.211699014	-0.313814109	-0.220718445	0.050097306	-0.05309754	-0.255881255	-0.59225135
18	GZC	Female	Young	fu	5	0	0	261.462	2122.888	2384.35	567	-0.349918611	0.479055247	0.405085923	0.253733404	-0.338413777	-0.547587354	0.865781123	-0.220069431	0.321864447	0.139037258	0.140059315	0.258763745	-0.163830071
18	GZC	Female	Young	fu	5	1	0	317.017	1700.368	2017.385	568	-0.356574426	0.063840624	0.727946537	0.296883337	-0.177944649	-0.183897208	0.717324675	-0.182891203	0.204754181	0.04460128	0.047737258	0.161390715	-0.11585482
18	GZC	Female	Young	ji	5	0	0	332.296	2409.997	2742.293	578	0.125718937	-0.31706716	-0.342961291	-0.465440507	-0.396194974	0.534082085	-0.365635992	0.174873911	0.174952804	0.319749584	0.196078647	0.006115242	-0.275441778
18	GZC	Female	Young	ji	5	1	0	345.715	1596.121	1941.836	579	0.501573521	-0.468424728	0.021593473	0.141483318	0.267577679	0.592540211	-0.157444715	-0.016859894	0.155425563	0.37665127	0.288115114	0.223427407	-0.190218917
18	GZC	Female	Young	si	5	1	0	338.613	2144.952	2483.565	590	-0.071550009	-0.319942493	-0.309494879	-0.636044066	-0.153204023	0.732954335	-0.508385605	0.238959848	0.292818208	0.335356046	0.038192004	-0.298521432	-0.192693896
18	GZC	Female	Young	fu	6	1	0	364.202	1474.591	1838.793	569	-0.275185386	-0.032540563	0.705624024	0.273092496	0.015649959	-0.066980958	0.647228987	0.240584267	0.560722168	0.300203991	0.347045255	0.517096839	-0.053546001
18	GZC	Female	Young	ji	6	0	0	331.55	2014.672	2346.222	580	0.084572255	-0.272359827	-0.374014928	-0.313530649	-0.340027065	0.541671289	-0.424436081	0.003392939	0.136589646	0.284016038	0.205228471	0.06614223	-0.357017733
18	GZC	Female	Young	ji	6	1	0	389.708	1764.907	2154.615	581	0.160752396	-0.311497227	-0.301267141	0.379818587	0.275283254	0.593094842	-0.092918112	-0.025636995	0.206381451	0.418162208	0.349428822	0.280881973	-0.311501071
18	GZC	Female	Young	si	6	0	0	253.592	1738.104	1991.696	591	-0.131470429	-0.139355104	-0.440183996	-0.573032861	-0.295321994	0.58457201	-0.370959093	0.32780507	0.230535244	0.35236934	0.207710896	-0.045999254	-0.358583034
18	GZC	Female	Young	si	6	1	0	331.191	1470.772	1801.963	592	0.019262073	-0.50453892	-0.279222357	-0.678252409	0.227404675	0.816158255	-0.547546307	0.762887273	0.401643224	0.43922718	0.340784271	0.102018317	-0.161051866
89	HKC	Female	Young	fu	1	0	0	309.906	1761.534	2071.44	2855	-0.520890965	-0.555121043	-0.537931831	0.090514048	-0.714448983	-0.092535155	0.657071193	0.456169962	0.392220449	0.124374973	0.393912648	0.547926056	0.808433393
89	HKC	Female	Young	fu	1	1	0	227.002	1234.988	1461.99	2856	-0.025500269	-0.913134699	-0.126947814	0.148432559	-0.819478113	-0.153215486	0.896087609	0.202809088	0.21561085	0.030071369	0.29611465	0.391596276	0.468826938
89	HKC	Female	Young	ji	1	0	0	278.029	1876.785	2154.814	2867	-0.851553799	0.082731223	-0.995501637	-0.569888879	0.152382866	0.307443155	-0.223577363	-0.136264385	0.14008366	0.251534656	0.208025478	0.018540008	0.833468429
89	HKC	Female	Young	ji	1	1	0	282.046	1149.576	1431.622	2868	-0.931481947	0.159751707	-0.974180628	-0.702132081	-0.292582424	0.259342804	-0.21782635	0.513036294	0.840036224	0.76393012	0.771501365	0.667888274	0.847354267
89	HKC	Female	Young	si	1	0	0	319.79	1730.491	2050.281	2879	-0.901677744	0.129993793	-0.983177354	-0.499186918	-0.108792607	0.43668438	-0.510294941	0.294517557	0.315779033	0.28167608	0.275377616	0.006493051	0.625743343
89	HKC	Female	Young	si	1	1	0	279.946	1240.679	1520.625	2880	-0.960438297	0.197839851	-0.963982284	-0.705266962	-0.168365365	0.382633843	-0.581958659	0.731318973	0.93425331	0.855851832	0.849171975	0.780542437	0.678892845
89	HKC	Female	Young	fu	2	0	0	295.615	1748.403	2044.018	2857	0.271780133	0.343612663	0.035070287	0.820489656	-0.124176879	-0.704370459	0.759012832	-0.059238713	-0.007029195	0.03245326	0.229099181	0.284393469	-0.279167456
89	HKC	Female	Young	fu	2	1	0	320.255	1295.914	1616.169	2858	0.177093587	0.268156425	-0.155555556	0.512313669	-0.379620081	-0.707435925	0.795615076	0.144172322	0.154004054	0.113463812	0.281801638	0.320545136	-0.363238135
89	HKC	Female	Young	ji	2	0	0	398.414	1601.154	1999.568	2869	-0.646531345	0.238497827	-0.927594839	-0.136895835	0.213821737	0.290857825	-0.127682351	0.068987902	-0.072361896	0.132089846	0.126178344	0.009861017	-0.249075793
89	HKC	Female	Young	ji	2	1	0	355.736	1451.287	1807.023	2870	-0.556946291	0.318572315	-0.536514539	-0.555307616	0.00904038	0.177442794	-0.053402907	0.434240189	0.310923283	0.528762205	0.487379436	0.333790312	-0.293657437
89	HKC	Female	Young	si	2	0	0	267.751	1817.17	2084.921	2881	-0.291151428	0.365350714	0.429462738	-0.313858524	0.51283734	0.22693851	-0.256041027	0.485771614	0.46437535	0.658330049	0.589290264	0.395763055	-0.301219651
89	HKC	Female	Young	si	2	1	0	284.973	1199.594	1484.567	2882	-0.460837076	0.328057107	-0.142645869	-0.387758605	0.114194513	0.188967213	-0.158685867	0.303605783	0.320841778	0.509680809	0.43811647	0.225087033	-0.238394379
89	HKC	Female	Young	fu	3	0	0	307.635	1652.609	1960.244	2859	0.649074906	-0.434934823	0.349724629	0.968714428	-0.047014442	-0.462502259	0.854648064	0.09693715	-0.077088275	0.031778975	0.251865332	0.375673998	-0.288473921
89	HKC	Female	Young	fu	3	1	0	357.48	1549.532	1907.012	2860	0.169118017	-0.015505897	0.169574427	0.521790586	-0.39560258	-0.44640133	0.856144044	0.347111242	0.337487602	0.272087219	0.418016379	0.524199163	-0.12573198
89	HKC	Female	Young	ji	3	0	0	384.972	1761.634	2146.606	2871	-0.709444943	0.19594041	-0.967864433	-0.314066311	-0.100256702	0.238267722	0.004958233	0.380631455	0.271913407	0.346354919	0.316041856	0.239433275	-0.151880611
89	HKC	Female	Young	ji	3	1	0	392.888	1248.947	1641.835	2872	-0.682112448	0.222582247	-0.889096861	-0.458008854	-0.168079645	0.228926725	0.06844333	0.794015934	0.735676398	0.838810806	0.775186533	0.694551343	-0.115171774
89	HKC	Female	Young	si	3	0	0	327.956	1484.476	1812.432	2883	-0.661505299	0.210490379	-0.794045831	-0.331113922	0.32152057	0.267960814	-0.044606185	0.619663618	0.67861486	0.789299006	0.72600546	0.586657671	-0.030585963
89	HKC	Female	Young	fu	4	0	0	317.173	1614.059	1931.232	2861	0.212243578	0.370738672	-0.018879261	0.867811004	-0.180187058	-0.714969454	0.920318904	-0.211472411	-0.092345509	0.090485573	0.241701547	0.309620834	-0.561145411
89	HKC	Female	Young	fu	4	1	0	223.847	1278.195	1502.042	2862	0.106204419	0.640757294	-0.248280377	0.787062969	-0.252786893	-0.907667281	0.889503505	-0.01363234	-0.101056535	0.023346031	0.197188353	0.280129537	-0.596183857
89	HKC	Female	Young	ji	4	0	0	440.393	1735.091	2175.484	2873	-0.273174061	0.324034761	0.11933757	-0.283548649	0.401191991	0.188475581	0.021387141	0.333160224	0.185268877	0.507062481	0.477734304	0.326579409	-0.530320821
89	HKC	Female	Young	ji	4	1	0	362.247	1040.383	1402.63	2874	-0.317578588	0.385251397	0.322857693	-0.413587497	-0.01478158	0.122741568	-0.41034197	0.65693715	0.412445556	0.704391611	0.679645132	0.546652274	-0.491761676
89	HKC	Female	Young	si	4	0	0	341.497	1978.037	2319.534	2884	0.064285971	0.26672874	0.139210476	-0.347366519	0.53063238	0.193601562	-0.335507133	0.403717911	0.234395619	0.526003765	0.509244768	0.407831602	-0.715633878
89	HKC	Female	Young	si	4	1	0	210.664	1246.104	1456.768	2885	0.065047602	0.015779019	-0.292093202	-0.21438251	0.350378357	0.244167299	-0.421781291	0.184703452	0.082064772	0.295328167	0.198753412	-0.040010795	-0.66193326
89	HKC	Female	Young	fu	5	0	0	381.917	1760.396	2142.313	2863	0.244778157	0.106070764	-0.000392837	0.768190442	-0.277269582	-0.635274554	0.809956778	0.084426084	0.018120661	0.042147204	0.250855323	0.316497099	-0.273084353
89	HKC	Female	Young	fu	5	1	0	320.979	1184.179	1505.158	2864	0.207314532	0.465363128	-0.100666282	0.782392267	-0.281162526	-0.783154394	0.811345262	0.166621422	0.032411919	0.046490652	0.230700637	0.313420591	-0.358319761
89	HKC	Female	Young	ji	5	0	0	307.47	1553.586	1861.056	2875	-0.568083348	0.271744258	-0.803581745	-0.143066221	0.508515815	0.229700322	0.110689091	0.035939805	0.023614645	0.337326503	0.326587807	0.208657401	-0.361166244
89	HKC	Female	Young	ji	5	1	0	355.436	1371.886	1727.322	2876	-0.492265134	0.311520795	-0.401733102	-0.403532388	-0.15140963	0.196652568	-0.027496473	0.600094423	0.468722239	0.696878147	0.652811647	0.544979085	-0.321012462
89	HKC	Female	Young	si	5	0	0	260.874	1590.288	1851.162	2886	0.219141369	0.263438858	0.570883882	-0.046571506	0.851478828	0.176560749	-0.158237968	0.266261434	0.338082712	0.581978195	0.541383076	0.361457293	-0.407297072
89	HKC	Female	Young	si	5	1	0	357.855	1326.576	1684.431	2887	-0.377086402	0.362445686	0.39096476	-0.624907399	0.006986763	0.169959874	-0.370855262	0.903995279	0.624037259	0.790341083	0.756806187	0.63049521	-0.209730692
89	HKC	Female	Young	fu	6	0	0	323.32	1658.329	1981.649	2865	0.222173523	0.787870888	0.047240516	0.828846328	0.091283288	-0.824552652	0.713076389	-0.178117439	-0.154392169	-0.088471474	0.102265696	0.202385643	-0.433705163
89	HKC	Female	Young	fu	6	1	0	269.552	1321.249	1590.801	2866	0.115444584	0.920422098	-0.237311766	0.816948234	-0.241384852	-0.952709395	0.618972969	0.521723222	0.257794644	0.13457682	0.338498635	0.425729321	-0.27739669
89	HKC	Female	Young	ji	6	0	0	381.411	1814.448	2195.859	2877	-0.590443686	0.314103042	-0.703631812	-0.5421899	0.225259492	0.199768644	-0.010082189	0.6632635	0.352718962	0.661876615	0.632520473	0.516211038	-0.346918677
89	HKC	Female	Young	ji	6	1	0	416.274	1184.612	1600.886	2878	-0.44071852	0.341527002	0.020188716	-0.385906586	0.251251144	0.210931569	-0.148948559	0.837049277	0.57404804	0.734287841	0.715377616	0.586776413	-0.261086701
89	HKC	Female	Young	si	6	0	0	301.731	2010.272	2312.003	2888	-0.621656188	0.302271881	-0.6215829	-0.531104888	0.235982946	0.193926906	0.0282579	0.792764827	0.729751175	0.843670914	0.81433121	0.672951019	-0.194134692
89	HKC	Female	Young	si	6	1	0	356.001	1188.247	1544.248	2889	0.21845159	0.272613284	0.327756595	-0.389574487	0.445032255	0.160148935	-0.423707254	0.669519032	0.6136444	0.748544157	0.656424022	0.468260694	-0.339108367
19	GZC	Male	Young	fu	1	0	0	311.638	1693.454	2005.092	593	-0.06015259	-0.520991304	-0.425717538	-0.114019362	-0.255292695	-0.427062814	0.870897015	-0.266074737	0.002806295	0.047006454	0.195474409	0.224822788	-0.052338734
19	GZC	Male	Young	fu	1	1	0	349.731	1846.367	2196.098	594	0.240958372	-0.178417391	-0.44511954	-0.305402175	-0.216788095	-0.695018186	0.707105705	0.162107953	0.764483012	0.693534387	0.740496857	0.653859281	0.725181698
19	GZC	Male	Young	ji	1	0	0	282.388	1688.36	1970.748	604	0.593985633	-0.7732	-0.126107017	-0.360451775	-0.410920138	0.495533124	-0.100560134	0.083717662	0.334396235	0.715290452	0.398587249	-0.051535836	0.138587422
19	GZC	Male	Young	ji	1	1	0	369.327	2222.236	2591.563	605	0.208762772	-0.551391304	0.168841752	-0.286470659	-0.626341107	0.502644162	-0.38370809	0.728623443	0.638499779	0.838548854	0.636719545	0.308821213	0.676529876
19	GZC	Male	Young	si	1	0	0	283.269	1607.02	1890.289	616	0.534288136	-0.72226087	-0.132794056	-0.561539381	-0.44889589	0.496056234	-0.148339602	0.569952092	-0.362023827	0.325417316	0.205303801	-0.029561565	0.410325276
19	GZC	Male	Young	si	1	1	0	310.641	1645.253	1955.894	617	0.391281845	-0.7816	-0.330397268	-0.768901637	-0.336712706	0.6761535	-0.252700648	0.86846375	0.561347257	0.864745159	0.577443879	0.212667367	0.480917588
19	GZC	Male	Young	fu	2	0	0	308.484	1803.227	2111.711	595	-0.7052068	-0.009878261	0.004913416	-0.233620174	-0.028270837	-0.231116923	0.810634552	-0.274506547	-0.188857185	-0.15416203	0.01725232	0.097020215	-0.482604134
19	GZC	Male	Young	fu	2	1	0	425.648	1804.518	2230.166	596	-0.459938429	-0.08026087	-0.092228414	-0.186183817	-0.154271569	-0.345858024	0.838361207	-0.239374002	0.01190175	0.103983975	0.243950913	0.27181675	-0.180581627
19	GZC	Male	Young	ji	2	0	0	283.825	1769.788	2053.613	606	-0.264533976	-0.629478261	-0.752232009	0.227859448	0.226881206	0.620997997	-0.139585501	-0.789204727	-0.501350199	0.039416871	0.047662377	-0.083433972	-0.471241132
19	GZC	Male	Young	ji	2	1	0	386.816	1934.914	2321.73	607	0.490313657	-0.765878261	-0.292300318	0.318835903	0.083462263	0.719252932	-0.231903657	-0.333197062	0.090560377	0.433307367	0.281125412	0.017865582	0.089635256
19	GZC	Male	Young	si	2	0	0	317.603	1793.868	2111.471	618	-0.531504038	-0.569686957	-0.660602792	-0.303238915	-0.135413092	0.649662839	0.029199008	0.031951453	-0.168748345	0.29513688	0.308135289	-0.048713573	-0.524552132
19	GZC	Male	Young	si	2	1	0	398.173	2181.839	2580.012	619	-0.285236247	-0.661478261	-0.809179699	-0.207935939	-0.113201497	0.600555805	-0.005937425	-0.144324497	-0.162618032	0.230158024	0.132128105	-0.274796535	-0.258027936
19	GZC	Male	Young	fu	3	0	0	284.302	1989.471	2273.773	597	-0.232463303	-0.11426087	0.067002217	-0.103836501	-0.152201187	-0.473268217	0.812739057	-0.025665921	0.199599941	0.27256844	0.377898833	0.41585718	-0.181320935
19	GZC	Male	Young	fu	3	1	0	401.287	1814.912	2216.199	598	-0.144639272	-0.374	-0.30194739	-0.277614438	-0.012191623	-0.314544934	0.658366008	0.431440434	0.840105898	0.769841976	0.877126609	0.851614597	0.062038294
19	GZC	Male	Young	ji	3	0	0	344.208	1718.883	2063.091	608	-0.045821621	-0.571269565	-0.671040805	0.158348273	0.109038229	0.535387633	-0.023861727	-0.100657937	0.263397558	0.587959047	0.543597725	0.196678918	-0.29623704
19	GZC	Male	Young	ji	3	1	0	410.478	1801.263	2211.741	609	0.367402847	-0.694121739	-0.356114806	0.373825744	0.303845396	0.705521272	-0.137400976	0.200204408	0.14179144	0.457300245	0.418114337	0.318850092	-0.016097265
19	GZC	Male	Young	si	3	0	0	250.403	1751.757	2002.16	620	-0.663945032	-0.358782609	-0.301420097	-0.135448787	0.416613688	0.683714087	-0.03016724	0.11241137	0.036281806	0.4542288	0.463932954	0.205224468	-0.649175499
19	GZC	Male	Young	si	3	1	0	370.529	2419.072	2789.601	621	0.009003703	-0.785321739	-0.632224819	-0.84808175	-0.324560466	0.577236503	0.022813475	0.958990738	0.488854243	0.771544625	0.451912601	0.025032817	-0.118275719
19	GZC	Male	Young	fu	4	0	0	351.841	1779.48	2131.321	599	-0.822959889	0.688504348	0.071795794	0.134779491	-0.051731413	-0.472205648	0.758654077	-0.441149792	-0.417455508	-0.33744714	-0.145118228	0.000892623	-0.693603258
19	GZC	Male	Young	fu	4	1	0	411.993	2308.472	2720.465	600	-0.851728907	0.385391304	0.035112949	-0.104720927	-0.18492222	-0.406931219	0.790261663	-0.350060683	-0.265668481	-0.181237481	0.019467225	0.16014702	-0.657700638
19	GZC	Male	Young	ji	4	0	0	378.894	1561.721	1940.615	610	-0.165163075	-0.478852174	0.09419378	-0.100609537	-0.653717404	0.598079202	-0.592262143	-0.765927819	0.030528019	0.356343201	0.169542053	-0.100997637	-0.674261896
19	GZC	Male	Young	ji	4	1	0	578.378	1828.189	2406.567	611	0.159701959	-0.566434783	0.142345257	0.101756902	0.026774312	0.59512853	-0.411826838	-0.751542638	0.132719518	0.422668596	0.226674648	0.009057495	-0.588617745
19	GZC	Male	Young	si	4	0	0	304.996	1846.685	2151.681	622	-0.599089814	-0.102365217	0.039355264	-0.019588861	0.410942643	0.608852017	-0.164367448	-0.347224529	-0.114046183	0.31572446	0.315606106	0.155500131	-0.779798038
19	GZC	Male	Young	si	4	1	0	413.473	1825.587	2239.06	623	-0.846428412	-0.032434783	0.061201989	-0.135687821	0.746378238	0.76322694	-0.157573818	-0.200255509	-0.06928666	0.26678166	0.176138881	-0.067813074	-0.657804603
19	GZC	Male	Young	fu	5	0	0	307.808	1474.404	1782.212	601	-0.620666577	0.217426087	0.087147223	-0.030596391	0.458685195	-0.151947362	0.568888533	-0.170539764	0.416172967	0.416125083	0.471475606	0.503872407	-0.486123545
19	GZC	Male	Young	fu	5	1	0	384.897	1684.251	2069.148	602	-0.4897961	-0.040434783	-0.160393073	-0.176048763	0.076834791	-0.233135804	0.735064415	-0.038850208	0.13855567	0.137035388	0.29069141	0.354870045	-0.232163726
19	GZC	Male	Young	ji	5	0	0	306.009	1754.843	2060.852	612	-0.327533128	-0.568521739	-0.358775241	0.235974662	-0.104886213	0.722947403	-0.236280707	-0.852060045	-0.462756288	-0.011695972	-0.031894642	-0.172446836	-0.650681068
19	GZC	Male	Young	ji	5	1	0	473.618	2002.531	2476.149	613	-0.440003569	-0.646434783	-0.921948589	-0.024226126	0.027010605	0.650905227	-0.006385533	-0.314749281	0.02755111	0.381293123	0.322059264	0.090325545	-0.446077724
19	GZC	Male	Young	si	5	0	0	415.135	1790.605	2205.74	624	-0.470610806	-0.558834783	-0.703661094	-0.114126927	0.078567611	0.663786832	-0.004777147	0.272181412	0.065591999	0.538348542	0.493480994	0.107245996	-0.5504741
19	GZC	Male	Young	si	5	1	0	397.994	1857.675	2255.669	625	-0.157881587	-0.686608696	-0.632128947	-0.187151906	0.067743115	0.684613184	-0.057605825	0.254346854	0.246912781	0.535165813	0.330356181	-0.123943292	-0.287827418
19	GZC	Male	Young	fu	6	1	0	415.875	1884.891	2300.766	603	-0.400794182	-0.330747826	0.019294146	-0.274638461	-0.00056823	-0.178290899	0.780371289	-0.26643245	-0.011513458	0.013087024	0.190338222	0.281438698	-0.403051569
19	GZC	Male	Young	ji	6	0	0	307.438	1713.052	2020.49	614	-0.283683576	-0.688765217	-0.751560908	0.111880005	0.178002194	0.722538722	-0.21270705	-0.655164484	-0.27250478	0.13497663	0.093385214	-0.13697821	-0.499304011
19	GZC	Male	Young	ji	6	1	0	429.791	1928.653	2358.444	615	-0.140052648	-0.591165217	-0.73031338	0.319983268	0.280846156	0.715779149	-0.136840842	-0.371089109	-0.03098691	0.341943022	0.309464232	0.142872145	-0.369105034
19	GZC	Male	Young	si	6	0	0	319.504	1678.257	1997.761	626	-0.432168831	-0.596034783	-0.779519444	-0.173228158	0.347030859	0.658604765	0.002496599	0.157994251	-0.307462862	0.271177387	0.23771326	-0.029771594	-0.525172072
19	GZC	Male	Young	si	6	1	0	385.349	1832.639	2217.988	627	-0.192914826	-0.56426087	-0.639259392	-0.531110314	0.006486821	0.637345212	-0.053764904	0.54874481	0.54535667	0.795715558	0.47591739	0.054266212	-0.347476439
90	HKC	Male	Young	fu	1	0	0	379.11	2517.912	2897.022	2890	0.777502712	-0.719159974	0.040275302	-0.605796867	-0.867324434	-0.962211183	0.792337558	0.438942833	0.189314696	0.009211384	0.117244651	0.26868935	0.733487434
90	HKC	Male	Young	fu	1	1	0	475.366	1897.496	2372.862	2891	-0.441179098	0.509612411	0.354185497	-0.288637008	-0.204695827	-0.721881408	0.511353972	0.699396725	0.475350626	0.293843146	0.514683251	0.64481022	0.31963889
90	HKC	Male	Young	ji	1	0	0	377.079	1859.119	2236.198	2900	-0.146787469	-0.397256447	0.024171815	-0.71575922	-0.65290983	0.269853081	-0.300577251	0.411249641	0.635245556	0.608950684	0.495667756	0.445719199	0.739502511
90	HKC	Male	Young	ji	1	1	0	401.821	1852.419	2254.24	2901	0.259618452	-0.629211353	-0.132053568	-0.658956402	-0.483638474	0.234956136	-0.420629019	0.789646653	0.388536048	0.464679557	0.457510277	0.512836261	0.424242658
90	HKC	Male	Young	si	1	0	0	276.546	1460.676	1737.222	2908	-0.041817138	-0.296533147	0.089613997	-0.28659677	-0.228280483	0.33609555	-0.45590501	0.816535478	0.766818331	0.790423637	0.771497839	0.719641322	0.145191406
90	HKC	Male	Young	si	1	1	0	328.259	1772.354	2100.613	2909	0.496203662	-0.840734274	-0.157941872	-0.74971461	-0.304257901	0.252451115	-0.463785205	0.828899741	0.684910174	0.618466218	0.542247286	0.497518732	0.511581975
90	HKC	Male	Young	fu	2	0	0	314.009	1796.315	2110.324	2892	-0.441715051	-0.109472739	0.225191758	-0.221778731	-0.740874796	-0.653964697	0.838903839	0.231209423	-0.085557484	-0.176206822	-0.087256245	0.027551898	-0.328848994
90	HKC	Male	Young	fu	2	1	0	376.909	1725.161	2102.07	2893	-0.410246921	0.066074724	0.46045856	-0.285430919	0.027847834	-0.405999366	0.499348795	-0.000517093	-0.195919133	-0.383237019	-0.313892695	-0.317307456	-0.299559528
90	HKC	Male	Young	ji	2	0	0	286.268	2123.122	2409.39	2902	0.261532572	-0.161929466	0.076678138	0.129579403	0.134754392	0.176425325	-0.262113026	-0.165619075	0.362352831	0.492035629	0.462643618	0.412823977	-0.478111235
90	HKC	Male	Young	ji	2	1	0	414.758	1607.281	2022.039	2903	-0.523894596	0.054861076	0.412496372	-0.3102862	0.085611776	0.291161611	-0.215439923	0.19588624	0.391134669	0.513430371	0.3490039	0.219051714	-0.466872135
90	HKC	Male	Young	si	2	0	0	291.913	1814.021	2105.934	2910	-0.522159127	0.135950516	0.233600066	-0.178609885	-0.115190207	0.2987718	-0.405862898	0.233139902	0.181650171	0.295702803	0.164994203	-0.011435942	-0.355261908
90	HKC	Male	Young	si	2	1	0	386.45	1864.881	2251.331	2911	-0.537421043	-0.049773033	0.259604461	-0.582852285	-0.173935525	0.293470035	-0.45480392	0.420580293	0.127782729	0.225348686	0.021777169	-0.159587274	-0.378911276
90	HKC	Male	Young	fu	3	0	0	326.741	1489.67	1816.411	2894	-0.364078351	-0.041213149	0.14638252	-0.21957657	-0.088524244	-0.410438643	0.546465622	0.506072968	0.019635067	-0.109094069	-0.008211236	0.064119887	-0.14478047
90	HKC	Male	Young	fu	3	1	0	423.892	1777.853	2201.745	2895	-0.310457475	-0.206365042	0.247166135	-0.219706109	-0.155194428	-0.423621182	0.594938269	0.57184717	0.224757259	0.103506409	0.267471276	0.366306351	-0.235771982
90	HKC	Male	Young	ji	3	0	0	391.954	1705.727	2097.681	2904	0.64297837	-0.693899337	-0.043608773	-0.262729223	-0.363362001	0.262259803	-0.487154625	0.262280954	0.318870491	0.40569194	0.372847054	0.33660484	-0.216976795
90	HKC	Male	Young	ji	3	1	0	444.81	1861.966	2306.776	2905	-0.092069164	-0.295036664	-0.154144036	-0.65894021	-0.398237746	0.24549202	-0.211183467	0.730606148	0.292190065	0.350858136	0.275619268	0.264918315	-0.409639018
90	HKC	Male	Young	si	3	0	0	346.865	2665.285	3012.15	2912	0.12221017	-0.598004689	-0.210016999	-0.686726309	-0.712288292	0.226204418	-0.383216582	0.782775065	0.678596557	0.652626548	0.554221566	0.41858494	-0.116153639
90	HKC	Male	Young	si	3	1	0	544.563	2819.971	3364.534	2913	-0.481835003	0.02415324	0.611094987	-0.486604866	-0.309017042	0.304597823	-0.443932702	0.803734559	0.788170177	0.83456007	0.781079372	0.707849159	-0.190928587
90	HKC	Male	Young	fu	4	0	0	310.168	1862.66	2172.828	2896	-0.335162381	-0.056018357	0.293784983	-0.151860098	-0.583812589	-0.672474368	0.837465848	0.037724792	-0.113007177	-0.201963937	-0.09145146	0.005896082	-0.695131692
90	HKC	Male	Young	fu	4	1	0	372.963	2140.006	2512.969	2897	-0.667606712	0.199521125	0.513678013	-0.048374691	-0.507571361	-0.727978015	0.910729473	0.04	-0.157071157	-0.163145774	-0.048961737	0.051001106	-0.906327131
90	HKC	Male	Young	ji	4	0	0	464.61	1608.092	2072.702	2906	0.187264723	-0.084571258	0.367121357	0.066121524	-0.17818815	0.176154741	-0.535824483	-0.124389543	0.179989681	0.322033456	0.235026879	0.17521189	-0.606898589
90	HKC	Male	Young	si	4	0	0	317.72	1170.109	1487.829	2914	-0.823109807	-0.056517185	0.139848252	-0.357616484	-0.209381101	0.3564063	-0.415181084	0.335409365	0.255096393	0.357497284	0.211152103	0.011890431	-0.697879827
90	HKC	Male	Young	si	4	1	0	407.032	1962.432	2369.464	2915	-0.750653991	0.038738963	-0.16825739	-0.18500587	0.021832955	0.356194905	-0.365656649	0.372846883	0.353590694	0.401077558	0.265036366	0.060594522	-0.916990921
90	HKC	Male	Young	fu	5	0	0	377.533	1543.615	1921.148	2898	-0.521546609	0.039816431	0.273784154	-0.149576974	-0.155015037	-0.490996723	0.675128906	-0.1775237	-0.196707163	-0.248672605	-0.138494782	-0.014212013	-0.554642935
90	HKC	Male	Young	fu	5	1	0	452.444	1454.219	1906.663	2899	-0.431480891	-0.244216092	0.264181765	-0.30186617	-0.192739936	-0.324587253	0.519020522	0.375880494	0.06875557	-0.122841625	-0.01381891	-0.027588748	-0.171208794
90	HKC	Male	Young	ji	5	0	0	407.608	1851.581	2259.189	2907	0.093090027	-0.696393475	-0.402413035	-0.73308505	-0.515918324	0.292988056	-0.324834117	0.520505602	0.559153806	0.609976103	0.479234742	0.351283626	-0.128938886
90	HKC	Male	Young	si	5	1	0	427.981	1935.787	2363.768	2916	-0.877062464	0.045343443	-0.054471578	-0.718609076	-0.270658999	0.314913857	-0.389017852	0.445262856	0.080904358	0.170158592	-0.0455887	-0.285959956	-0.480576851
20	GZC	Male	Young	fu	1	0	0	277.715	1590.104	1867.819	628	-0.060247162	0.142939719	0.686770648	0.01656473	-0.812292373	-0.8898637	0.818360359	-0.090819833	0.196790086	0.157232024	0.297428192	0.410054739	0.427622185
20	GZC	Male	Young	fu	1	1	0	235.029	857.309	1092.338	629	-0.367712353	0.021932287	0.280045184	-0.11667686	-0.488607171	-0.637451042	0.699506859	-0.145325759	-0.080603383	-0.256607854	-0.153591863	-0.049884759	0.38629494
20	GZC	Male	Young	ji	1	0	0	341.932	945.767	1287.699	639	-0.170855002	-0.298843931	0.085684494	-0.34351682	-0.0838626	0.212110293	-0.110933092	-0.301521846	0.590065519	0.653875264	0.659157372	0.640636704	0.623971838
20	GZC	Male	Young	ji	1	1	0	291.92	824.47	1116.39	640	0.461186602	-0.43255161	-0.250831994	0.001753313	0.14405255	0.323202256	-0.190929647	0.390953082	-0.418182742	-0.011303878	-0.043969254	-0.229804091	0.40426675
20	GZC	Male	Young	si	1	0	0	271.959	1491.584	1763.543	651	0.064250965	-0.417687861	-0.58352522	-0.245922528	-0.062114556	0.334599718	-0.258720417	0.433031769	0.259647519	0.48464147	0.427821765	0.229415154	0.348332462
20	GZC	Male	Young	si	1	1	0	321.59	1024.255	1345.845	652	-0.126052676	-0.40926507	0.01139158	-0.611834862	0.020769005	0.478544572	-0.384792299	0.920751806	0.445517802	0.691148572	0.523839797	0.126836646	0.307163559
20	GZC	Male	Young	fu	2	0	0	282.838	1176.537	1459.375	630	-0.51580831	0.003699422	-0.111456749	-0.055749235	-0.181632568	-0.497336676	0.708292956	-0.18653482	0.086058205	0.061502924	0.142403051	0.209420916	-0.376850975
20	GZC	Male	Young	ji	2	0	0	312.166	1150.958	1463.124	641	0.114220209	-0.385648225	-0.390346266	-0.449531091	-0.354345006	0.318110606	-0.212076577	-0.057269093	0.46729646	0.612100064	0.480714327	0.232656295	-0.425722082
20	GZC	Male	Young	ji	2	1	0	293.284	1091.581	1384.865	642	-0.126455293	-0.337225434	-0.223530434	-0.38254842	-0.589322622	0.295057183	-0.207407886	0.123697314	0.265650871	0.540551433	0.34559325	-0.035249208	-0.412986866
20	GZC	Male	Young	si	2	0	0	283.781	1361.065	1644.846	653	-0.185349214	-0.090404624	-0.066689838	-0.334169215	-0.211957659	0.27591258	-0.262622478	-0.30522477	0.410178272	0.586749889	0.429775183	0.142941515	-0.483726125
20	GZC	Male	Young	si	2	1	0	293.344	1054.567	1347.911	654	-0.352211598	-0.1528654	-0.085667116	-0.228664628	-0.079636835	0.380604731	-0.269504921	-0.133066835	-0.548184265	-0.060618273	-0.163717274	-0.451152406	-0.339329592
20	GZC	Male	Young	fu	3	0	0	286.169	1354.881	1641.05	631	-0.590806912	-0.074401321	-0.062327845	0.074495413	-0.6791515	-0.636127213	0.918065336	-0.140332422	-0.379054294	-0.148287217	-0.046107611	0.003486027	-0.337949755
20	GZC	Male	Young	fu	3	1	0	329.891	821.088	1150.979	632	-0.476866298	-0.110883567	0.308806534	0.262426096	-0.46202251	-0.398159173	0.719292805	0.361582159	-0.287063843	-0.199754264	-0.072854418	-0.082958801	-0.227585427
20	GZC	Male	Young	ji	3	0	0	360.807	1389.981	1750.788	643	-0.044858245	-0.61345995	-0.696085502	-0.241355759	-0.54631187	0.375998747	-0.18805263	0.366687706	0.192239321	0.432810734	0.455874704	0.155099395	-0.212689975
20	GZC	Male	Young	ji	3	1	0	385.617	976.324	1361.941	644	-0.09641559	-0.465466557	-0.60507451	-0.156340469	0.010844735	0.400133166	-0.191567069	0.673862122	-0.089136066	0.226107043	0.206484425	0.007288966	-0.254514866
20	GZC	Male	Young	si	3	0	0	331.066	1088.482	1419.548	655	0.187228094	-0.623616846	-0.445088413	0.033557594	0.063302791	0.424369419	-0.248401059	0.547036959	0.746924679	0.813328746	0.782615731	0.790924806	-0.235542109
20	GZC	Male	Young	si	3	1	0	313.599	1061.08	1374.679	656	-0.56441313	-0.039884393	0.314350263	-0.00980632	0.333601105	0.420225599	-0.305924155	0.609145101	-0.34105338	0.113982405	0.112685661	-0.058686258	-0.400709711
20	GZC	Male	Young	fu	4	0	0	331.539	1495.054	1826.593	633	-0.566672259	0.044838976	-0.014206891	0.21393476	-0.298514706	-0.632649225	0.891104076	-0.163054913	-0.152277922	-0.059930211	0.057307981	0.206957649	-0.709764891
20	GZC	Male	Young	fu	4	1	0	283.696	969.128	1252.824	634	-0.459464296	0.541981833	0.562271365	0.545606524	-0.062524581	-0.497469842	0.513336348	-0.24496809	-0.443912845	-0.191625301	-0.150840895	-0.15210314	-0.688450935
20	GZC	Male	Young	ji	4	0	0	360.578	1108.409	1468.987	645	-0.006453056	-0.153674649	0.106747187	-0.023211009	0.023806535	0.346287012	-0.281762388	-0.371905463	0.436446747	0.531636113	0.388198578	0.295433593	-0.64462415
20	GZC	Male	Young	ji	4	1	0	410.655	898.401	1309.056	646	0.489705307	0.002229562	0.441682235	0.125953109	0.051253086	0.268392605	-0.354385512	-0.224405639	0.183513637	0.416749398	0.270519563	0.162849323	-0.700253064
20	GZC	Male	Young	si	4	0	0	356.303	1281.314	1637.617	657	-0.503058771	-0.084954583	-0.211087457	-0.195474006	-0.164060081	0.391179696	-0.343032496	-0.13814433	0.440398192	0.588096525	0.422851529	0.230207433	-0.754728345
20	GZC	Male	Young	si	4	1	0	336.407	1156.729	1493.136	658	0.151328077	-0.223980182	-0.114671764	-0.175433231	0.037521443	0.381771894	-0.391881474	0.271982607	0.563085987	0.657748071	0.456810958	0.145361567	-0.821446849
20	GZC	Male	Young	fu	5	0	0	307.719	1641.7	1949.419	635	-0.737046357	-0.100148637	-0.095260025	0.158674822	-0.479051086	-0.506360645	0.86956091	-0.230745494	-0.101711616	-0.01343687	0.011882333	0.083160472	-0.573494691
20	GZC	Male	Young	fu	5	1	0	403.147	930.46	1333.607	636	-0.686942907	0.362246078	0.253838467	0.090336391	-0.310120915	-0.531317562	0.622051381	-0.063160109	-0.513240896	-0.372860864	-0.283615558	-0.295174301	-0.500894915
20	GZC	Male	Young	ji	5	0	0	340.866	1205.539	1546.405	647	0.178773136	-0.500693642	-0.51799105	-0.079429154	-0.312104096	0.378223406	-0.222163361	-0.156350375	-0.14249581	0.234206517	0.215407733	0.103428407	-0.423075509
20	GZC	Male	Young	ji	5	1	0	327.317	949.714	1277.031	648	-0.51645697	-0.41223782	-0.405934744	-0.599398573	-0.492071461	0.425732414	-0.197234963	0.474128621	0.630839555	0.820671352	0.646835809	0.390132527	-0.547453098
20	GZC	Male	Young	si	5	0	0	306.935	1044.896	1351.831	659	-0.419940726	0.183055326	0.089751054	-0.293567788	0.149391239	0.260794297	-0.297267265	0.254814503	-0.055056123	0.371091561	0.315667803	0.210429271	-0.437128356
20	GZC	Male	Young	si	5	1	0	422.186	898.354	1320.54	660	-0.565017055	0.032634187	-0.242177521	-0.023618756	0.438793356	0.507723641	-0.373465125	0.094971597	-0.626166895	-0.179436772	-0.245610588	-0.404134255	-0.533880933
20	GZC	Male	Young	fu	6	0	0	302.756	1103.279	1406.035	637	-0.512028183	0.158480595	0.062327845	0.226625892	-0.13175181	-0.362595958	0.527428559	-0.040297356	0.559937021	0.675549221	0.690365833	0.776346874	-0.573924477
20	GZC	Male	Young	fu	6	1	0	322.963	873.896	1196.859	638	-0.705575127	0.359372419	0.350062997	0.293904179	-0.555934898	-0.545292182	0.646187308	0.194052879	-0.016740312	0.066024475	0.231404959	0.302333621	-0.395399601
20	GZC	Male	Young	ji	6	0	0	357.811	1192.794	1550.605	649	0.210803556	-0.493988439	-0.479654169	-0.172497452	0.08308439	0.388727871	-0.187527187	-0.123557052	-0.358403169	0.089772448	0.075628504	0.086502449	-0.40797082
20	GZC	Male	Young	ji	6	1	0	445.327	676.946	1122.273	650	-0.112945255	-0.181238646	-0.21240822	-0.111049949	-0.157842768	0.330252232	-0.208407089	0.315884704	-0.519315354	-0.06212218	-0.132647518	-0.246859695	-0.553464437
20	GZC	Male	Young	si	6	0	0	334.512	1561.231	1895.743	661	-0.366168987	-0.162873658	0.156936178	-0.460428135	-0.326965399	0.373805421	-0.286241575	0.65672207	0.174320687	0.495817565	0.420054326	0.114188995	-0.478659183
20	GZC	Male	Young	si	6	1	0	336.55	906.523	1243.073	662	-0.81231337	0.270123865	-0.221723074	0.105331295	0.186176311	0.39497885	-0.354144325	0.251504313	-0.654243486	-0.082577284	-0.105276542	-0.307490637	-0.586326043
91	HKC	Female	Young	fu	1	0	0	325.603	1071.382	1396.985	2917	-0.393776824	0.024632465	0.06922413	0.165704169	-0.666990404	-0.321203132	0.733576262	0.058771709	0.314336774	0.182037656	0.389239713	0.486303228	0.587107426
91	HKC	Female	Young	fu	1	1	0	235.155	2116.843	2351.998	2918	0.303927039	-0.111702149	0.567903839	0.692941391	-0.328392492	-0.449543045	0.514637263	0.209086333	0.471252305	0.259079866	0.401327061	0.484883004	0.485932578
91	HKC	Female	Young	ji	1	0	0	249.556	1392.72	1642.276	2928	-0.539002146	-0.063632851	-0.883827243	-0.359189731	-0.038771342	0.416441643	0.036799016	0.661842436	0.692534079	0.758184027	0.819092422	0.804117662	0.457893528
91	HKC	Female	Young	ji	1	1	0	232.206	1667.824	1900.03	2929	-0.703776824	0.078346449	-0.814443272	-0.537209363	0.133001888	0.462089123	-0.02666225	0.681500126	0.916964201	0.907531127	0.93985086	0.839149838	0.434521162
91	HKC	Female	Young	si	1	0	0	223.043	1489.079	1712.122	2938	-0.714141631	0.065194494	-0.84746012	-0.623558206	-0.076841253	0.503409165	-0.052841796	0.58046816	0.853510523	0.789174005	0.803028	0.641097714	0.521619632
91	HKC	Female	Young	si	1	1	0	221.927	1507.127	1729.054	2939	-0.324581545	0.116208138	0.277555065	-0.089686776	0.428750915	0.522210832	-0.250910984	0.815756355	0.808133234	0.7863802	0.825740052	0.722770422	0.409139444
91	HKC	Female	Young	fu	2	0	0	234.121	1697.46	1931.581	2919	0.076770386	-0.002541735	0.567213324	0.618309162	-0.468863452	-0.582829847	0.792238891	-0.1049333	0.114485066	0.152839356	0.319320446	0.437088542	0.211847398
91	HKC	Female	Young	fu	2	1	0	235.121	2122.818	2357.939	2920	0.015472103	-0.029081519	0.011655638	0.008545317	-0.499749489	-0.523755098	0.643850267	-0.16838661	-0.278396928	-0.36708928	-0.209153845	-0.15251128	0.242500165
91	HKC	Female	Young	ji	2	0	0	274.719	1115.251	1389.97	2930	-0.596502146	0.033123894	-0.846066302	-0.22289166	0.139445793	0.447361878	0.03603237	0.50964007	0.708884199	0.838490738	0.879356601	0.852937841	0.30872628
91	HKC	Female	Young	si	2	0	0	287.425	1619.53	1906.955	2940	-0.339248927	0.126139206	0.223234551	0.176952118	0.265071106	0.499378367	-0.197652738	0.509891769	0.727690641	0.748269056	0.730471045	0.605256799	0.325343167
91	HKC	Female	Young	si	2	1	0	273.248	2051.428	2324.676	2941	0.213476395	-0.025592224	0.469288066	0.17529617	0.576228466	0.491037582	-0.400634139	0.281500126	0.378832297	0.519404798	0.491764416	0.337899746	0.22972753
91	HKC	Female	Young	fu	3	0	0	343.404	1234.147	1577.551	2921	0.827821888	-0.685101364	0.761810684	0.875824719	-0.442370987	-0.398137283	0.75443661	0.349786056	0.454445902	0.39604464	0.528223669	0.635919817	0.33389616
91	HKC	Female	Young	fu	3	1	0	252.062	2011.154	2263.216	2922	0.036824034	0.232534212	0.22300438	0.499528732	-0.359879755	-0.622029795	0.612398845	-0.006770702	0.053175916	-0.116610993	0.014540151	0.087378258	0.278811833
91	HKC	Female	Young	ji	3	0	0	330.229	1391.892	1722.121	2931	-0.669656652	0.082884971	-0.858265401	-0.427125264	0.099017227	0.410220952	0.067228243	0.788094639	0.679393144	0.836577589	0.878230859	0.835411889	0.351886884
91	HKC	Female	Young	ji	3	1	0	249.053	1686.042	1935.095	2932	-0.204109442	0.120144777	0.234640836	0.306813862	0.653755733	0.489423517	-0.277809853	0.266473697	0.611513527	0.713718494	0.732780049	0.632941293	0.244154378
91	HKC	Female	Young	si	3	0	0	254.635	1026.256	1280.891	2942	-0.587156652	0.166904573	-0.524196797	-0.212008228	0.071576676	0.502623945	-0.109242345	0.649181978	0.728930208	0.724066201	0.684997638	0.50605814	0.325776191
91	HKC	Female	Young	si	3	1	0	221.448	2173.723	2395.171	2943	0.099849785	-0.018312694	0.218183562	0.191386987	0.491555864	0.503618557	-0.345293644	-0.032746036	-0.084971197	0.041034012	0.046668995	-0.11865276	0.198123046
91	HKC	Female	Young	fu	4	0	1	308.883	1501.862	1810.745	2923	-0.692006438	0.177396856	-0.619999361	-0.01291952	-0.590018114	-0.401941239	0.670209645	-0.309916939	-0.913549687	-0.759429092	-0.548700672	-0.471459921	-0.697600069
91	HKC	Female	Young	fu	4	1	1	172.389	2077.795	2250.184	2924	-0.5627897	-0.07049757	-0.36692561	0.084021142	-0.395860793	0.101925971	0.292139511	-0.609514221	-0.624084108	-0.476442454	-0.30994474	-0.216815839	-0.823443238
91	HKC	Female	Young	ji	4	0	1	355.832	1011.18	1367.012	2933	-0.308100858	0.081339596	-0.318934817	-0.684994923	-0.269603422	0.2995136	-0.250229521	-0.122174679	-0.315964182	-0.088969025	-0.104887118	-0.306911261	-0.033147325
91	HKC	Female	Young	ji	4	1	1	238.237	1776.531	2014.768	2934	-0.46722103	0.02730027	-0.502061955	-0.157591064	0.194141905	0.518276005	-0.208253277	-0.387289202	-0.245369684	-0.029782873	0.005172662	-0.136346377	0.57556221
91	HKC	Female	Young	si	4	0	1	240.542	1642.76	1883.302	2944	-0.559924893	0.092206023	-0.511857038	-0.355367511	-0.09635796	0.605749558	-0.132790687	0.302315631	-0.624289435	-0.341064379	-0.362189034	-0.547017777	-0.913119599
91	HKC	Female	Young	si	4	1	1	208.049	1440.959	1649.008	2945	-0.339388412	-0.022542142	-0.381950705	-0.301471086	0.081049832	0.567003294	-0.514182954	-0.313189026	-0.559041046	-0.312853022	-0.336789992	-0.500377247	-0.736389939
91	HKC	Female	Young	fu	5	0	0	264.438	1194.098	1458.536	2925	0.262886266	0.146920434	0.289664653	0.638253443	-0.282275408	-0.651693677	0.590061994	0.205889756	0.210707428	0.125751594	0.293436595	0.42041078	0.273771315
91	HKC	Female	Young	fu	5	1	0	253.902	1461.019	1714.921	2926	-0.860118026	0.730250717	0.194987373	0.042518291	-0.378648784	-0.55580954	0.597113246	-0.197407501	-0.380756288	-0.420088066	-0.242630292	-0.166161205	-0.506465368
91	HKC	Female	Young	ji	5	0	0	302.197	1276.352	1578.549	2935	-0.632939914	0.057410683	-0.850337265	-0.127742339	0.111288396	0.450825572	0.036051299	0.655524792	0.730915036	0.847859095	0.888551531	0.860295387	0.312075203
91	HKC	Female	Young	si	5	1	0	239.797	1951.378	2191.175	2946	0.342907725	-0.073393115	0.335647837	0.459119431	0.591467222	0.527358388	-0.486053665	0.611980871	0.597695774	0.657424841	0.610994474	0.467929087	0.19448596
91	HKC	Female	Young	fu	6	0	0	302.471	1511.368	1813.839	2927	0.307360515	0.486585738	0.339164349	0.767448642	-0.212309708	-0.971636094	0.512100705	0.31218223	0.487906614	0.439310659	0.569391319	0.661710679	0.199939252
91	HKC	Female	Young	ji	6	0	0	273.625	1547.486	1821.111	2936	-0.515472103	-0.040444092	-0.88369937	-0.087989169	0.140440128	0.444325692	0.079617623	0.265290712	0.522006122	0.701412086	0.722607284	0.687136623	0.271260402
91	HKC	Female	Young	ji	6	1	1	241.752	1553.251	1795.003	2937	-0.548873391	-0.011952256	-0.68343723	-0.309459213	-0.011816395	0.483935699	-0.109526288	-0.231059653	-0.160098101	0.083259945	0.12505187	0.021900042	0.296297883
21	GZC	Female	Young	fu	1	0	0	243.503	1676.355	1919.858	663	0.2387792	-0.657144174	-0.027599094	-0.285755516	-0.638705548	-0.312289733	0.735337279	-0.306483118	0.442280485	0.406881883	0.518902993	0.67321421	0.914406824
21	GZC	Female	Young	fu	1	1	0	253.464	2029.866	2283.33	664	0.384934954	-0.47061453	-0.324176043	0.253643717	0.3297916	0.633961717	-0.359182988	-0.16993768	0.375900786	0.378695667	0.515542138	0.6194294	0.775620222
21	GZC	Female	Young	ji	1	0	0	267.998	1946.994	2214.992	674	-0.416312786	-0.536477799	-0.978754025	-0.386215015	-0.402609236	0.539609919	-0.069472191	-0.274486094	0.201565275	0.426669869	0.528025316	0.470698111	0.822556821
21	GZC	Female	Young	ji	1	1	0	284.102	1805.359	2089.461	675	-0.406401758	-0.57368603	-0.998385878	-0.317472373	-0.395289821	0.81025232	-0.370579339	-0.212240722	0.167514524	0.422498199	0.505881497	0.565371658	0.894047433
21	GZC	Female	Young	si	1	0	0	272.631	2270.845	2543.476	685	-0.510162702	-0.500652089	-0.955448654	-0.678760491	0.024823509	0.331837297	0.145296018	0.416575202	0.476740616	0.700874816	0.715549413	0.426056548	0.969261975
21	GZC	Female	Young	si	1	1	0	274.548	1838.547	2113.095	686	-0.570465421	-0.330906242	-0.899813144	-0.300991152	-0.494802236	0.502581206	-0.052780941	0.453855455	0.326149123	0.735647878	0.859207798	0.882144228	0.724996099
21	GZC	Female	Young	fu	2	1	0	240.294	1878.56	2118.854	665	0.386281947	-0.210046314	-0.202250229	-0.137682755	-0.304203769	-0.546331206	0.606751181	-0.321365454	-0.066470004	-0.03317438	0.115091114	0.258117617	0.250275654
21	GZC	Female	Young	ji	2	0	0	255.227	2318.526	2573.753	676	-0.077225196	-0.474199866	-0.544483759	-0.089150496	-0.1922363	0.501044084	-0.063699333	-0.495674821	-0.177387797	0.203952108	0.244025752	0.255968272	0.282407552
21	GZC	Female	Young	ji	2	1	0	278.297	1697.252	1975.549	677	0.191606111	-0.463250305	-0.167272294	0.031671287	-0.226047177	0.523462877	-0.360056758	-0.661352432	0.016898949	0.584383684	0.494722293	0.512712696	0.189512144
21	GZC	Female	Young	si	2	0	0	245.641	2339.574	2585.215	687	0.70957428	-0.601483905	-0.213342345	-0.133072571	0.063009469	0.220142111	0.046485316	-0.257669054	0.024039011	0.485937768	0.560557233	0.351153567	0.289956832
21	GZC	Female	Young	si	2	1	0	258.311	1685.803	1944.114	688	0.771691893	-0.651236204	-0.31702779	-0.170242661	0.085570135	0.29849913	0.008666754	0.480011162	0.00312453	0.423939072	0.531648056	0.345677854	0.19050814
21	GZC	Female	Young	fu	3	0	0	226.574	2262.714	2489.288	666	0.779816384	-0.731855573	-0.364632449	-0.105001329	-0.406893955	-0.301769142	0.60111275	0.089535857	0.391685982	0.292449141	0.39231077	0.49514265	0.223805066
21	GZC	Female	Young	fu	3	1	0	327.978	2415.218	2743.196	667	0.714536883	-0.288214014	-0.351035662	-0.117852125	-0.685212448	-0.946483469	0.935281268	0.148953586	0.531994823	0.451466603	0.479751209	0.5729626	0.15321683
21	GZC	Female	Young	ji	3	0	0	286.914	2031.707	2318.621	678	0.197589593	-0.460909238	-0.223830159	0.019845821	-0.158877238	0.488558585	-0.181232613	-0.350832481	0.011829867	0.396438986	0.354104681	0.096319672	0.328090706
21	GZC	Female	Young	ji	3	1	0	371.647	1596.564	1968.211	679	0.161631988	-0.474891127	-0.307565698	0.044841074	-0.321884825	0.316400812	0.003894625	-0.686429169	-0.365244875	0.19645957	0.266067726	0.286707322	0.251401675
21	GZC	Female	Young	si	3	0	0	236.363	2353.775	2590.138	689	0.533642905	-0.538911035	-0.128604938	-0.444013215	-0.208998663	0.08962442	0.175183436	0.303729886	0.191752205	0.65097945	0.695849853	0.408742377	0.279320747
21	GZC	Female	Young	si	3	1	0	321.312	1704.279	2025.591	690	0.830321506	-0.630553699	-0.254609788	1.51901E-05	0.392217474	0.079060325	0.174190176	-0.291898428	-0.128671623	0.442588082	0.512457717	0.412444027	0.22301191
21	GZC	Female	Young	fu	4	0	1	219.472	2416.751	2636.223	668	0.071865584	-0.034429365	0.100799109	0.505608932	0.429115759	0.576413863	-0.467239223	-0.353994977	-0.298600283	-0.239274075	-0.067020696	0.074655636	-0.204002184
21	GZC	Female	Young	fu	4	1	1	265.756	1854.466	2120.222	669	-0.650420049	-0.099297219	-0.588860176	-0.11665211	-0.470547262	-0.15588022	0.518082187	-0.502595107	-0.836428765	-0.642347936	-0.428290838	-0.28462621	-0.741387112
21	GZC	Female	Young	ji	4	0	0	346.465	1506.716	1853.181	680	0.09506221	-0.406705224	-0.210384447	-0.045934759	-0.382766995	0.163007541	0.024379679	-0.691824016	0.544866199	0.850656969	0.681358891	0.646637383	0.068650856
21	GZC	Female	Young	ji	4	1	1	366.362	1507.548	1873.91	681	0.060323987	-0.490255536	-0.493833738	0.207291232	-0.140917562	0.817336137	-0.403566028	-0.048274579	-0.478667108	-0.064804968	0.059076856	0.076276174	-0.476943881
21	GZC	Female	Young	si	4	0	0	215.236	3068.033	3283.269	691	0.673063699	-0.674619231	-0.326155926	0.081965595	-0.399838099	0.073883411	0.312574448	-0.323523393	-0.180024683	0.040598305	0.120387008	-0.036138002	-0.109367036
21	GZC	Female	Young	si	4	1	1	195.4	1924.589	2119.989	692	-0.012597923	-0.434226595	-0.524064724	0.150601906	-0.270679041	0.711550174	-0.344612685	0.014380058	-0.67431444	-0.220940684	-0.106958135	-0.201074673	-0.480587195
21	GZC	Female	Young	fu	5	0	0	241.552	2065.343	2306.895	670	0.756435433	-0.620396783	-0.350272333	-0.15501462	-0.285310341	-0.303697796	0.516745393	-0.020779462	0.332434304	0.213461868	0.33443422	0.451439294	0.222562022
21	GZC	Female	Young	fu	5	1	0	316.264	1741.125	2057.389	671	0.837992273	-0.454780064	-0.24421739	-0.059803289	-0.694512321	-0.875717807	0.933586005	-0.224593061	-0.077607537	-0.101334523	0.11845197	0.269461384	0.173050918
21	GZC	Female	Young	ji	5	0	0	260.747	1808.132	2068.879	682	0.349459431	-0.473729809	-0.200826939	0.173045228	-0.430847719	0.469446056	-0.182524598	-0.698037392	-0.187044339	0.280510481	0.317629942	0.314955862	0.167571644
21	GZC	Female	Young	ji	5	1	0	410.932	2053.145	2464.077	683	0.326659814	-0.527970691	-0.159018805	0.13525994	-0.441864493	0.472092517	-0.193689438	-0.364673054	0.068841998	0.403300285	0.403920998	0.357823361	0.044419306
21	GZC	Female	Young	si	5	0	0	267.039	2071.559	2338.598	693	0.798050406	-0.625152653	-0.282821135	-0.13304219	0.122167209	0.221824246	0.088874368	0.083396893	0.032431293	0.484647844	0.552613392	0.309156041	0.181323139
21	GZC	Female	Young	si	5	1	0	321.343	1627.764	1949.107	694	0.606607352	-0.684720846	-0.407792311	0.256134888	-0.086180086	0.723934165	-0.345628349	0.127820668	0.193618494	0.579196542	0.630044011	0.624563947	0.046668747
21	GZC	Female	Young	fu	6	0	0	233.153	2414.625	2647.778	672	0.866874623	-0.524966013	-0.310658768	-0.088360612	-0.624578776	-0.761267401	0.865402065	0.056534276	0.47662021	0.479515592	0.555974248	0.647490298	0.067748479
21	GZC	Female	Young	fu	6	1	0	416.309	1390.775	1807.084	673	0.598567934	-0.399055278	-0.432298334	-0.34218661	-0.71169638	-0.81212297	0.952054667	0.129643754	0.259408206	0.325987169	0.487549558	0.596639516	0.117441619
21	GZC	Female	Young	ji	6	0	0	319.199	2012.613	2331.812	684	0.172634788	-0.473997097	-0.243223472	-0.030729503	0.065946272	0.548419374	-0.171606206	-0.715226491	-0.184913157	0.207451371	0.221038082	0.12287944	0.171976907
21	GZC	Female	Young	si	6	0	0	219.205	2258.117	2477.322	695	0.634794938	-0.572745916	-0.283377728	0.298636692	-0.052753252	0.30787413	0.008345625	-0.410659474	0.00564101	0.381673471	0.448950642	0.483918291	0.03754876
21	GZC	Female	Young	si	6	1	0	327.586	1804.972	2132.558	696	0.777675375	-0.638111477	-0.316351926	0.076185775	0.297087671	0.138341067	0.167319505	-0.199813971	-0.075416152	0.377515524	0.431826283	0.410584673	0.088973839
92	HKC	Female	Young	fu	1	0	0	179.559	1406.601	1586.16	2947	0.700878483	0.370988932	0.113724752	0.68573781	-0.371523846	-0.69283283	0.403121351	0.349260842	0.418920149	0.234350299	0.362303463	0.539189336	0.435476856
92	HKC	Female	Young	fu	1	1	0	449.307	1064.772	1514.079	2948	0.817914337	0.447637902	0.16255175	0.580959351	-0.482016285	-0.740803862	0.117643975	0.45432635	0.391109897	0.106796188	0.288809977	0.453354286	0.611361862
92	HKC	Female	Young	ji	1	0	0	213.966	1244.518	1458.484	2957	-0.718280022	-0.37023306	-0.975862502	-0.950269875	-0.792245056	0.33242245	-0.216345398	0.76739298	0.524326687	0.616318239	0.742101097	0.852866587	0.546642841
92	HKC	Female	Young	ji	1	1	0	299.537	957.881	1257.418	2958	-0.568441848	-0.084099703	-0.427662778	-0.66407465	-0.244746026	0.446286059	-0.124906479	0.862509634	0.438594191	0.46000591	0.492416626	0.426660887	0.637525957
92	HKC	Female	Young	si	1	0	0	202.982	1459.488	1662.47	2968	0.11687613	-0.139170341	0.593350897	-0.565834172	0.245862737	0.389489439	-0.424375134	0.88834863	0.861524174	0.894267563	0.91054827	0.853733608	0.405401107
92	HKC	Female	Young	si	1	1	1	405.876	1090.371	1496.247	2969	0.003286957	-0.121983263	0.623924225	-0.446247675	-0.015494378	0.509735667	-0.649865377	0.735248371	0.48087772	0.570754229	0.620963912	0.523810556	0.710814486
92	HKC	Female	Young	fu	2	0	0	217.472	1295.904	1513.376	2949	0.685729898	-0.077476829	0.092849078	0.677967859	-0.445754168	-0.566937839	0.790759847	-0.086723184	-0.05212055	-0.019406072	0.142807025	0.302633575	-0.171768148
92	HKC	Female	Young	fu	2	1	0	424.181	929.767	1353.948	2950	0.883182716	-0.272023756	0.169489399	0.600182966	-0.513392788	-0.607531684	0.690228502	-0.227240244	-0.150541746	-0.145046908	-0.026872313	0.140814999	-0.058548152
92	HKC	Female	Young	ji	2	0	0	207.82	1075.109	1282.929	2959	0.391921315	-0.200863853	0.422192949	0.404994968	0.443226057	0.363398914	-0.359146036	-0.185763329	0.010485295	0.308628204	0.3497679	0.345464398	-0.064570764
92	HKC	Female	Young	ji	2	1	0	334.305	807.853	1142.158	2960	0.743886344	-0.315756321	0.19789236	0.279065654	0.529941838	0.24756548	-0.385746623	0.301394241	0.017426933	0.296801359	0.381787067	0.368332069	0.015686871
92	HKC	Female	Young	si	2	0	0	193.832	1260.311	1454.143	2970	0.453843891	-0.264249078	-0.216974031	0.088964108	0.749841024	0.348287266	-0.277066406	0.073971835	0.151852864	0.365760508	0.344471303	0.178422022	-0.123785586
92	HKC	Female	Young	si	2	1	0	285.214	1184.004	1469.218	2971	0.77715943	-0.406244938	0.035265337	0.207696765	0.812035673	0.341064575	-0.289618528	0.11777482	0.151095329	0.366292384	0.387930776	0.248108811	0.036260365
92	HKC	Female	Young	fu	3	0	0	167.513	1200.646	1368.159	2951	0.707603716	-0.396166652	0.021866767	0.543670905	-0.578379217	-0.40444659	0.547485048	0.296237652	0.217619958	0.087102017	0.244015659	0.443806221	0.090489399
92	HKC	Female	Young	fu	3	1	0	456.295	918.324	1374.619	2952	0.539809172	-0.398128318	0.231062602	0.328222487	-0.250050407	-0.12331201	0.248483404	0.575758425	0.2686297	-0.014368028	0.148659807	0.258675626	0.071372957
92	HKC	Female	Young	ji	3	0	0	275.865	1348.262	1624.127	2961	0.176713883	-0.176855934	0.392485259	0.152245906	-0.014842962	0.259104406	-0.233405609	0.459819239	0.388560503	0.593610106	0.677737609	0.759531809	0.04769881
92	HKC	Female	Young	ji	3	1	0	461.693	1003.902	1465.595	2962	0.666546173	-0.412669846	0.297377995	0.221431403	0.550011632	0.35572239	-0.528404298	0.739480137	0.410550851	0.594407919	0.658698954	0.666641379	0.175750495
92	HKC	Female	Young	si	3	1	0	441.691	1295.952	1737.643	2972	0.686066159	-0.477188878	-0.053782461	0.090000915	0.573028306	0.40742064	-0.417646358	0.450514958	0.537212055	0.555669646	0.530827647	0.378151078	0.111161076
92	HKC	Female	Young	fu	4	0	0	162.817	1112.206	1275.023	2953	0.566037577	-0.151534239	-0.105068373	0.599597475	-0.683272586	-0.581132167	0.898344016	-0.470272543	-0.362542111	-0.344433774	-0.268804415	-0.137000108	-0.229824398
92	HKC	Female	Young	ji	4	0	0	277.494	1230.557	1508.051	2963	0.613669035	-0.213047782	0.185095973	0.449992376	0.441085692	0.267920338	-0.346012533	-0.540390948	-0.022744241	0.251067445	0.283795752	0.260528883	-0.1610327
92	HKC	Female	Young	ji	4	1	0	264.312	1131.736	1396.048	2964	0.634836703	-0.22758931	0.091770167	0.209514226	0.426475378	0.224680748	-0.105625581	0.158158761	0.178344715	0.420196498	0.41547479	0.379570825	-0.194864972
92	HKC	Female	Young	si	4	0	0	200.481	1439.378	1639.859	2973	0.680534656	-0.325132727	-0.042366077	0.129631324	0.818037999	0.344376584	-0.262036265	0.242009388	0.161052536	0.425766418	0.440665711	0.286398613	-0.093038257
92	HKC	Female	Young	si	4	1	1	415.905	963.506	1379.411	2974	-0.307048884	0.39564474	-0.122117677	-0.194803769	0.344071345	0.472984912	-0.656413067	-0.185062706	-0.744798325	-0.402748024	-0.358221918	-0.498927062	-0.775331249
92	HKC	Female	Young	fu	5	0	0	203.817	1261.981	1465.798	2954	0.61839351	-0.472905606	-0.106498557	0.670319885	-0.342148119	-0.238063971	0.573561438	0.337238142	0.38681963	0.31194504	0.437089011	0.581619161	-0.084184017
92	HKC	Female	Young	ji	5	0	0	231.095	1226.345	1457.44	2965	0.479282081	-0.179591469	0.326608957	0.311316439	0.382815045	0.219785154	-0.246033977	-0.264569467	0.159100428	0.355300288	0.403221597	0.467931072	-0.115269098
92	HKC	Female	Young	si	5	0	0	202.77	1197.857	1400.627	2975	0.47452398	-0.248987672	-0.212144022	0.109126948	0.799317565	0.346539529	-0.23296719	-0.133861136	0.109525631	0.393528847	0.37903181	0.203641487	-0.122868546
92	HKC	Female	Young	fu	6	0	0	202.022	1260.573	1462.595	2955	0.712311378	-0.203635382	-0.021753858	0.580386058	-0.614594804	-0.565817743	0.672158021	0.078343726	0.136607484	0.140082736	0.335580893	0.490874607	0.009183158
92	HKC	Female	Young	fu	6	1	0	433.181	1103.424	1536.605	2956	0.230263545	0.597570413	0.6	0.871448175	-0.248902675	-0.517528063	0.411079606	0.03737126	0.080025494	0.032584768	0.224489272	0.357841118	-0.123341794
92	HKC	Female	Young	ji	6	0	0	256.483	1204.473	1460.956	2966	0.311891051	-0.232844416	0.421716221	0.280102461	0.334687864	0.241791189	-0.036241035	-0.098073285	0.062500228	0.323690626	0.40298201	0.452097106	-0.032303546
92	HKC	Female	Young	ji	6	1	0	521.188	915.882	1437.07	2967	0.755285612	-0.384702601	0.054572826	0.13957247	0.53108957	0.276475558	-0.388615407	0.169929237	0.211421287	0.45787102	0.47304426	0.372179473	-0.068908537
92	HKC	Female	Young	si	6	1	0	519.029	1040.663	1559.692	2976	0.651279896	-0.530567803	-0.073679589	0.037636081	0.692919736	0.470242607	-0.499983321	0.272948925	0.223651097	0.344943488	0.347834086	0.179018099	0.01419251
22	GZC	Female	Young	fu	1	0	0	187.455	1950.16	2137.615	697	0.745321014	0.195594588	0.153301275	0.724457588	-0.295080619	-0.70606976	0.390524017	0.420680313	0.370202044	-0.184970811	-0.054681648	0.090223173	0.706996861
22	GZC	Female	Young	fu	1	1	0	231.766	1479.215	1710.981	698	0.834130933	-0.696824116	0.366414777	0.411666013	0.158056487	-0.054273606	0.203995633	0.197652017	0.514870981	0.117981203	0.336348198	0.543699175	0.764142645
22	GZC	Female	Young	ji	1	0	0	220.016	1180.148	1400.164	708	-0.576403696	0.077578922	-0.433707351	-0.343251154	-0.429343145	0.423692274	-0.096179039	0.33705599	0.591815594	0.439837701	0.53562705	0.395414246	0.6934554
22	GZC	Female	Young	ji	1	1	0	241.052	1313.515	1554.567	709	-0.774239912	0.054849276	-0.678558889	-0.602739974	0.097405043	0.453951972	-0.060709607	0.15051174	0.573440343	0.457317932	0.541582339	0.224714155	0.716776804
22	GZC	Female	Young	si	1	0	0	241.912	1770.874	2012.786	719	0.042264866	-0.109859957	0.732035722	-0.090087208	0.01250514	0.416503314	-0.431495633	0.680734497	0.882105361	0.633718379	0.552171587	0.309948028	0.687688716
22	GZC	Female	Young	si	1	1	0	266.141	1500.913	1767.054	720	-0.450667298	-0.07252789	-0.162918861	-0.573058934	0.023690077	0.555092904	-0.331430131	0.822576761	0.829433997	0.647546889	0.709428432	0.453317028	0.799272578
22	GZC	Female	Young	fu	2	0	0	183.607	1482.823	1666.43	699	0.465908552	-0.024372181	0.006915503	-0.000561272	-0.442017098	-0.66247528	0.854628821	-0.002769416	0.353982549	0.001242082	0.151920348	0.335909508	-0.108017007
22	GZC	Female	Young	fu	2	1	0	282.204	1563.438	1845.642	700	0.663571034	-0.04788037	0.075536219	0.138815293	-0.394610973	-0.783348908	0.825491266	0.087266707	0.418235267	0.048374943	0.167217996	0.31537756	-0.185565728
22	GZC	Female	Young	ji	2	1	0	220.83	1088.371	1309.201	710	0.614751639	-0.385919772	0.040928173	0.226072	0.680605995	0.355975225	-0.352718341	0.53961469	0.912472586	0.889264274	0.937878894	0.895872822	-0.200096599
22	GZC	Female	Young	si	2	0	0	176.299	2278.43	2454.729	721	0.741925294	-0.435936387	0.155148462	-0.127384653	0.511550698	0.37212648	-0.479901747	-0.08807947	0.210937427	0.254047116	0.24190104	-0.180336289	-0.129819169
22	GZC	Female	Young	si	2	1	0	241.965	1447.847	1689.812	722	0.669683329	-0.431398054	0.080741928	-0.181484052	0.423863218	0.411870042	-0.34	0.457013847	0.40250105	0.431830414	0.437476446	0.037590951	-0.08035449
22	GZC	Female	Young	fu	3	0	0	213.789	1134.672	1348.461	701	0.332527837	-0.091364823	-0.241615144	-0.037110353	-0.528908127	-0.612908834	0.629257642	0.326610476	0.131314451	-0.26900178	-0.090515737	-0.003069398	0.121227689
22	GZC	Female	Young	fu	3	1	0	246.317	1516.83	1763.147	702	0.476616915	0.459558509	-0.111915121	0.318591388	-0.137374743	-0.682573074	0.385775109	0.111980734	0.157444823	-0.251032998	-0.103310303	0.010944665	0.106380674
22	GZC	Female	Young	ji	3	0	0	295.761	1334.71	1630.471	711	0.747911237	-0.346916686	0.618227616	0.283225203	0.380525917	0.341266978	-0.418646288	0.508157736	0.429294013	0.387281083	0.471858934	0.222977683	0.106705599
22	GZC	Female	Young	ji	3	1	0	310.529	1299.578	1610.107	712	0.927663271	-0.442867315	0.452286085	0.490280334	0.719510875	0.332652396	-0.372248908	0.44256472	0.576827959	0.600414027	0.611361574	0.404072149	0.04413562
22	GZC	Female	Young	si	3	0	0	225.956	1649.934	1875.89	723	0.974145147	-0.508131972	0.509640485	0.242548055	0.711278	0.386930349	-0.627532751	-0.148434678	0.123475339	0.172533433	0.169060414	-0.299639254	0.150298214
22	GZC	Female	Young	si	3	1	0	237.321	1350.747	1588.068	724	0.781473584	-0.515860432	0.176673536	0.010821087	0.535340331	0.447032489	-0.455131004	0.383232992	0.57785451	0.419119778	0.388931537	-0.071256496	0.132234151
22	GZC	Female	Young	fu	4	0	0	194.627	1312.512	1507.139	703	0.518234226	-0.296045573	-0.031127395	-0.105621775	-0.448830213	-0.592776269	0.895927948	-0.024111981	0.166954412	-0.11808057	0.031921279	0.171446041	-0.220198028
22	GZC	Female	Young	fu	4	1	1	265.632	1404.537	1670.169	704	0.057095475	0.239648706	-0.045233188	0.149932104	-0.571665404	-0.750907313	0.872270742	-0.615171583	-0.733180906	-0.714958804	-0.532975085	-0.455408132	-0.650012075
22	GZC	Female	Young	ji	4	0	0	319.041	1176.958	1495.999	713	0.809397457	-0.376767149	0.303824136	0.705398473	0.659759766	0.279078561	-0.211561135	-0.510836845	-0.105184079	0.050867387	0.117323842	-0.017878325	-0.30049251
22	GZC	Female	Young	ji	4	1	0	328.265	1242.225	1570.49	714	0.718218432	-0.335295514	0.273154721	0.329684058	0.560722865	0.317631207	-0.322991266	0.038801927	0.113741776	0.249509378	0.289989997	0.085050443	-0.280329608
22	GZC	Female	Young	fu	5	1	0	282.601	1338.539	1621.14	705	0.693516544	-0.376520294	0.166765896	0.063991068	-0.247605238	-0.527380202	0.753744541	-0.004906683	0.128925388	-0.186875336	-0.033707865	0.100531947	-0.158447679
22	GZC	Female	Young	ji	5	0	0	188.406	2154.929	2343.335	715	0.885098318	-0.433164016	0.396763606	0.265179999	0.243900011	0.265456916	-0.567085153	-0.202889825	0.067612337	0.158713203	0.172456789	-0.136582085	-0.090333487
22	GZC	Female	Young	ji	5	1	0	262.289	1081.689	1343.978	716	0.58129985	-0.44311417	-0.01178536	0.160409186	0.585490748	0.387052048	-0.326703057	0.339253462	0.196313751	0.395627872	0.487640449	0.382733109	-0.206925875
22	GZC	Female	Young	fu	6	0	0	219.207	1396.562	1615.769	706	0.469193714	-0.34619511	-0.078543623	-0.006729231	-0.433489882	-0.497085733	0.795873362	-0.036213125	0.150370958	-0.209058916	-0.096108126	0.024457352	-0.158766749
22	GZC	Female	Young	fu	6	1	0	159.272	1278.716	1437.988	707	0.463176183	-0.51392357	0.159758797	0.278469477	-0.317710205	-0.262857764	0.683864629	0.301986755	0.366226494	-0.092957397	0.026775537	0.157493121	-0.277071579
22	GZC	Female	Young	ji	6	0	0	241.741	1319.085	1560.826	717	0.789623312	-0.417194398	0.449690863	0.504463019	0.506841251	0.269081821	-0.243984716	-0.433985551	0.005599365	0.114395727	0.157149836	-0.071635585	-0.180767964
22	GZC	Female	Young	ji	6	1	0	291.413	1311.235	1602.648	718	0.785311538	-0.382273914	0.393389818	0.122689278	0.364856617	0.316570683	-0.332674672	-0.310475617	-0.524147263	-0.205846065	-0.15538186	-0.518544788	-0.0981873
22	GZC	Female	Young	si	6	0	0	216.511	1363.068	1579.579	725	0.73480218	-0.434056492	0.140890008	-0.025848698	0.582807056	0.400856243	-0.266430131	-0.233684527	-0.031057813	0.139792158	0.205099216	-0.1483583	-0.269929087
22	GZC	Female	Young	si	6	1	0	186.254	1280.814	1467.068	726	0.329526968	-0.511037266	-0.243645523	-0.466900027	0.07263716	0.479456699	-0.307554585	0.339283564	-0.125967057	-0.040798245	-0.067839114	-0.534307551	-0.380061033
93	HKC	Female	Young	fu	1	0	0	212.891	1989.208	2202.099	2977	0.805380529	-0.394440018	-0.244504723	0.492907394	-0.207853447	-0.292636921	0.493990405	-0.342922743	-0.219460835	-0.310287395	-0.240974275	-0.073022278	0.174651811
93	HKC	Female	Young	fu	1	1	0	255.738	1141.441	1397.179	2978	0.53628642	-0.166153717	-0.450501332	0.392117732	-0.773916935	-0.638050555	0.714889319	0.187440273	0.27765031	0.136610093	0.322365817	0.489567045	0.420423796
93	HKC	Female	Young	ji	1	0	0	190.034	1575.691	1765.725	2987	-0.218625427	-0.442274309	-0.734405425	-0.859511845	-0.545775416	0.62615856	-0.204999579	-0.074427552	0.567220163	0.577524327	0.493191313	0.41601233	0.573235177
93	HKC	Female	Young	ji	1	1	0	232.281	1877.189	2109.47	2988	0.312889581	-0.416243868	-0.022048922	-0.441923905	-0.197259125	0.549875527	-0.295034088	0.381644431	0.417947312	0.580366599	0.629716854	0.664419224	0.424801035
93	HKC	Female	Young	si	1	0	0	171.719	1488.873	1660.592	2999	0.280931271	-0.481085161	0.050326956	-0.552735104	-0.336372535	0.669456147	-0.405672923	0.666794912	0.88770098	0.889431998	0.859282242	0.809185932	0.555972941
93	HKC	Female	Young	si	1	1	0	250.299	1325.932	1576.231	3000	0.618341173	-0.582724643	-0.07904093	-0.638894472	-0.222799608	0.646275373	-0.734104873	0.378020478	0.644089583	0.588658067	0.455793614	0.254398207	0.519500597
93	HKC	Female	Young	fu	2	0	0	183.411	1662.549	1845.96	2979	0.580995567	0.073587991	-0.081763139	0.492074659	-0.695639771	-0.675794715	0.799806414	0.13946013	-0.029169317	-0.154677529	-0.031295043	0.151576293	0.05586351
93	HKC	Female	Young	fu	2	1	0	256.099	1463.809	1719.908	2980	0.384846536	0.042056271	-0.253669169	0.10086145	-0.689408474	-0.586882421	0.774800101	-0.169047471	0.078891838	-0.107508486	0.041008477	0.173344543	0.146687226
93	HKC	Female	Young	ji	2	0	0	230.797	1494.95	1725.747	2989	0.602098068	-0.497706403	-0.223957375	-0.216123475	-0.04264019	0.495432784	-0.247984176	-0.263071672	-0.198052162	-0.011912197	-0.000102607	-0.076418663	0.092731795
93	HKC	Female	Young	ji	2	1	0	316.369	1195.371	1511.74	2990	0.63872627	-0.582959453	-0.350283362	-0.553553482	-0.367786324	0.544896591	-0.478823331	0.21136829	-0.010884205	0.1677031	0.166081157	0.073818131	0.078434142
93	HKC	Female	Young	si	2	0	0	151.116	1561.809	1712.925	3001	0.638103617	-0.671265043	-0.372283846	-0.249705671	-0.02700042	0.677441593	-0.262183318	0.220130313	0.650354252	0.71726635	0.588625315	0.470040633	0.088008357
93	HKC	Female	Young	si	2	1	0	231.847	1278.956	1510.803	3002	0.595709113	-0.66489161	-0.43005086	-0.397200287	-0.20881555	0.650775565	-0.598939483	0.20856345	0.186566935	0.246834125	0.114426013	-0.103589744	0.051912057
93	HKC	Female	Young	fu	3	0	0	172.455	1310.781	1483.236	2981	0.751845961	-0.307727787	-0.245541293	0.478061737	-0.784298699	-0.668594408	0.767586903	-0.212832765	-0.122191757	-0.202815117	-0.108035082	0.114070338	0.188452049
93	HKC	Female	Young	fu	3	1	0	224.291	1522.533	1746.824	2982	0.712023282	-0.037209107	-0.347096149	0.144307251	-0.743062509	-0.830936423	0.824029964	-0.375910642	-0.149601878	-0.246680244	-0.09105123	0.106862828	0.134289694
93	HKC	Female	Young	ji	3	0	0	231.705	1164.155	1395.86	2991	0.690203377	-0.506260221	-0.292380722	-0.364278536	-0.183577122	0.530993872	-0.463934012	0.370921502	0.246107614	0.504367504	0.457679623	0.330441362	0.168141663
93	HKC	Female	Young	ji	3	1	0	301.864	1385.262	1687.126	2992	0.634800853	-0.474493689	-0.304025188	-0.552548457	-0.301759195	0.52075833	-0.603425638	0.623357121	0.453841936	0.642742702	0.618987125	0.51971977	0.160937127
93	HKC	Female	Young	si	3	0	0	185.046	1682.74	1867.786	3003	0.665148388	-0.573567026	-0.346078954	-0.508887294	-0.066759894	0.610608962	-0.435401061	0.720558486	0.608449407	0.790966282	0.740453912	0.625030125	0.173340629
93	HKC	Female	Young	si	3	1	0	258.815	1254.099	1512.914	3004	0.642597543	-0.494955763	-0.360116251	-0.374673367	0.006046707	0.537734584	-0.587240131	0.403462612	0.369453158	0.504059742	0.435594752	0.289606277	0.169687624
93	HKC	Female	Young	fu	4	0	1	170.22	1455.269	1625.489	2983	0.102852695	-0.036622081	-0.177641075	0.277329505	-0.600156621	-0.186911145	0.508399966	-0.449208812	-0.507933931	-0.579497624	-0.375408595	-0.157696511	-0.259231994
93	HKC	Female	Young	fu	4	1	1	224.204	1351.059	1575.263	2984	0.223809685	0.051884775	-0.157965609	0.317272075	-0.532115788	-0.353370356	0.665684707	-0.468991623	-0.886200619	-0.886969903	-0.643319571	-0.433095138	-0.270397931
93	HKC	Female	Young	ji	4	0	0	252.99	1494.071	1747.061	2993	0.382748469	-0.426994843	-0.277626544	-0.372103374	-0.338285554	0.546840291	-0.322557024	-0.323760472	0.112066507	0.150214981	0.111992769	0.032624352	0.03913848
93	HKC	Female	Young	ji	4	1	0	313.413	1669.039	1982.452	2994	0.583201922	-0.647918152	-0.341709857	-0.657688442	-0.044340652	0.666851781	-0.317776281	0.330065157	0.168088793	0.28114053	0.264896294	0.146767549	-0.065005969
93	HKC	Female	Young	si	4	0	0	161.805	1828.17	1989.975	3005	0.522628676	-0.659742547	-0.480426253	-0.42074659	-0.201398406	0.702154347	-0.232025924	-0.204889854	0.034038913	0.190577054	0.17205189	0.099924338	-0.108209312
93	HKC	Female	Young	fu	5	0	0	211.051	1697.97	1909.021	2985	0.637778755	0.166757516	-0.192075563	0.357085427	-0.674283317	-0.744034853	0.762107567	0.171380701	0.177512119	0.012410048	0.142393668	0.300546448	0.135933148
93	HKC	Female	Young	fu	5	1	0	275.721	1340.881	1616.602	2986	0.36475923	0.042374942	-0.232511504	0.232060302	-0.877287093	-0.753906549	0.960297955	0.174756438	0.150926759	0.076460738	0.23471038	0.3802438	-0.006520096
93	HKC	Female	Young	ji	5	0	0	283.857	1381.369	1665.226	2995	0.507157118	-0.511711183	-0.447139743	-0.464752333	-0.238461754	0.518805056	-0.403425638	0.083412969	0.074706618	0.266657615	0.23352796	0.155409836	0.063521687
93	HKC	Female	Young	ji	5	1	0	337.349	1236.05	1573.399	2996	0.597103313	-0.574757851	-0.337999516	-0.516281407	-0.231156482	0.539525086	-0.387290632	0.403338504	0.305797451	0.385580448	0.350773215	0.241765448	0.083989256
93	HKC	Female	Young	si	5	0	0	196.029	1822.678	2018.707	3006	0.568867382	-0.441955638	-0.397006539	-0.300933238	-0.113276465	0.527757564	-0.377964818	0.475991312	0.391230341	0.468730482	0.418053893	0.300389519	0.110491444
93	HKC	Female	Young	si	5	1	0	262.351	1720.465	1982.816	3007	0.528882271	-0.325606944	-0.257612013	-0.451026561	-0.073259684	0.618785906	-0.627767023	0.277393733	0.367373709	0.357999547	0.245234896	0.068247163	0.019665738
93	HKC	Female	Young	ji	6	0	0	181.386	1605.008	1786.394	2997	0.74551115	-0.585643004	-0.222959554	-0.138435032	-0.105713886	0.49308694	-0.371366047	0.431635123	0.305981706	0.451486762	0.452813134	0.420226986	0.1153462
93	HKC	Female	Young	ji	6	1	0	365.251	1210.444	1575.695	2998	0.562221245	-0.65724349	-0.353431824	-0.661880833	-0.375348902	0.588127154	-0.617582695	0.580912194	0.51185593	0.593419326	0.519126377	0.379616085	0.0497115
93	HKC	Female	Young	si	6	0	0	168.241	1597.642	1765.883	3008	0.78121891	-0.60788293	-0.282015016	-0.367882268	-0.191922808	0.538969743	-0.528356199	0.584163823	0.432134945	0.583543788	0.517523758	0.387944515	0.149220056
93	HKC	Female	Young	si	6	1	0	266.996	1675.926	1942.922	3009	0.580264627	-0.471977861	-0.426941148	-0.535764537	-0.01728989	0.568671007	-0.522321353	0.161054918	0.029950207	0.108513238	0.045689297	-0.139111672	0.129783128
23	GZC	Female	Young	fu	1	0	0	227.241	1731.905	1959.146	727	-0.441924455	0.094308617	-0.11309725	-0.038930579	-0.439976522	-0.192635561	0.679019731	-0.092993837	0.082376841	-0.105484209	0.164702284	0.379920685	0.316306475
23	GZC	Female	Young	fu	1	1	0	369.817	1542.134	1911.951	728	0.264995116	0.029846359	0.904353766	0.212738374	-0.064818494	-0.119705759	0.428001679	-0.087901395	0.065894086	-0.2125673	0.043036297	0.262700898	0.450512617
23	GZC	Female	Young	ji	1	0	0	225.8	1975.297	2201.097	737	-0.784207099	0.131930528	-0.979579364	-0.206369187	-0.237249413	0.4486591	-0.162458018	-0.388777165	-0.098167044	0.079659713	0.197971044	0.138921192	0.305441454
23	GZC	Female	Young	ji	1	1	0	421.437	1321.931	1743.368	738	-0.769016607	0.090875084	-0.994046378	-0.223400307	-0.008876648	0.458562421	-0.081643577	0.089588064	0.074657186	0.209322923	0.35329323	0.333858127	0.301264492
23	GZC	Female	Young	si	1	0	0	259.176	1783.711	2042.887	749	-0.874161511	0.186559786	-0.959489484	-0.396121466	-0.077316236	0.523808323	-0.154985306	0.278657152	0.273844591	0.403948258	0.462020799	0.273960104	0.319014344
23	GZC	Female	Young	si	1	1	0	354.976	1261.445	1616.421	750	-0.884858352	0.062297929	-0.941527953	-0.587412249	-0.045078562	0.509516604	-0.075797649	0.631462861	0.837277806	0.908747232	0.869616639	0.820663745	0.430191295
23	GZC	Female	Young	fu	2	0	0	251.89	1511.337	1763.227	729	0.438765874	0.681122244	0.019493079	0.487979774	-0.154226115	-0.75913409	0.733459278	-0.504411288	-0.372307124	-0.375410791	-0.162673328	0.041583922	-0.624390953
23	GZC	Female	Young	fu	2	1	0	374.657	1823.883	2198.54	730	0.537837838	0.465477622	0.079129966	0.517168294	-0.099277587	-0.66297604	0.594070109	0.178462536	-0.070751189	-0.192448433	0.067128874	0.267304768	-0.354230068
23	GZC	Female	Young	ji	2	0	0	288.503	1885.72	2174.223	739	-0.211234126	0.327802271	0.051892864	0.145173351	-0.241484558	0.367440101	-0.193104534	0.04129095	-0.192899026	0.055037874	0.25524062	0.217330113	-0.482834878
23	GZC	Female	Young	ji	2	1	0	346.532	1726.876	2073.408	740	-0.498974275	0.338623914	-0.605263347	-0.054466231	-0.389055445	0.375620008	-0.071001259	0.277813818	-0.165667852	0.087733364	0.257871126	0.167271968	-0.441988753
23	GZC	Female	Young	si	2	0	0	224.904	1556.921	1781.825	751	0.00073266	0.406118904	0.532094194	0.279797735	-0.297507676	0.411862127	-0.303956759	0.392182939	-0.129738215	0.111087286	0.300061175	0.237761279	-0.50044833
23	GZC	Female	Young	si	2	1	0	355.062	1736.842	2091.904	752	-0.38349072	0.343380094	-0.076498292	-0.003437424	-0.353124436	0.466439681	-0.264829975	0.411676938	0.022808071	0.164582217	0.308238173	0.214085935	-0.32862717
23	GZC	Female	Young	fu	3	0	0	237.468	1700.821	1938.289	731	0.451644415	0.09490982	0.212151717	0.963592351	0.87585335	0.810710383	-0.783837112	-0.662795978	-0.230583129	-0.313851532	-0.09072186	0.119479977	-0.309160024
23	GZC	Female	Young	fu	3	1	0	424.465	1427.052	1851.517	732	0.638944969	0.464221777	0.166162143	0.679593319	0.132508579	-0.523715847	0.436660369	-0.157833279	-0.247536821	-0.351488172	-0.100805465	0.128950115	-0.368044453
23	GZC	Female	Young	ji	3	0	0	276.284	1600.648	1876.932	741	-0.611917942	0.165277221	-0.922415963	-0.087215901	-0.236102583	0.400470786	0.00179471	-0.336457995	-0.321750773	-0.094100921	0.103446166	0.09241733	-0.221334258
23	GZC	Female	Young	ji	3	1	0	479.345	1590.427	2069.772	742	-0.477971345	0.283206413	-0.623872012	0.088345571	-0.102519415	0.425607398	-0.12156801	-0.252448913	-0.129516598	0.087407062	0.226549755	0.18552047	-0.3263285
23	GZC	Female	Young	si	3	0	0	220.55	2053.19	2273.74	753	-0.532937154	0.40487642	-0.459255797	0.094209097	0.269252303	0.469836066	-0.180531066	-0.031981836	0.092903643	0.236629763	0.345340538	0.361135462	-0.205078094
23	GZC	Female	Young	si	3	1	0	399.091	1343.492	1742.583	754	-0.444268968	0.30240481	-0.210886212	-0.092853493	0.209969297	0.476553174	-0.22638539	0.633960428	0.854554689	0.809476751	0.814457586	0.805611712	-0.155891462
23	GZC	Female	Young	fu	4	0	0	220.431	2377.793	2598.224	733	0.458108108	0.456566466	-0.03349991	0.273191856	-0.13537114	-0.678108449	0.822428631	-0.466201752	-0.580017545	-0.508887076	-0.251549755	-0.021582133	-0.830289682
23	GZC	Female	Young	fu	4	1	0	339.114	1725.41	2064.524	734	0.512308694	0.380480962	0.02206723	0.103235698	-0.241999278	-0.697116435	0.819584383	-0.229354525	-0.35456854	-0.350257546	-0.102273654	0.081444375	-0.758890019
23	GZC	Female	Young	ji	4	0	0	288.056	1839.382	2127.438	743	-0.07948551	0.28247161	0.135444904	0.280841335	0.157377641	0.40714586	-0.161072628	-0.12332144	-0.193610047	0.035702133	0.183921289	0.193893312	-0.646371432
23	GZC	Female	Young	ji	4	1	0	420.191	1451.113	1871.304	744	0.063253012	0.324168337	0.39960453	0.361779499	0.280214918	0.349718369	-0.203421495	-0.359455076	-0.435606445	-0.066840695	0.066670065	0.151349256	-0.833303892
23	GZC	Female	Young	si	4	0	0	251.762	1861.454	2113.216	755	0.549837187	0.082952572	0.456523459	0.357712687	0.277253025	0.413131568	-0.247858942	-0.305708725	-0.446521077	-0.153161636	-0.017312398	-0.042192206	-0.791306195
23	GZC	Female	Young	si	4	1	0	242.304	1391.226	1633.53	756	0.240231195	0.269632599	0.510019774	0.40329756	0.041899946	0.430248003	-0.267359362	0.403957185	-0.256281453	0.021671134	0.142781403	0.055347825	-0.685887101
23	GZC	Female	Young	fu	5	1	0	369.336	1418.148	1787.484	735	0.583686096	0.734468938	0.122919288	0.548368703	0.127668412	-0.660706179	0.512510495	0.016736945	-0.147689182	-0.27129239	0.016099103	0.250237052	-0.484060239
23	GZC	Female	Young	ji	5	0	0	266.784	1848.106	2114.89	745	-0.239514816	0.31489646	0.034449038	-0.072605503	-0.287935705	0.382849937	-0.214032326	0.282419721	-0.259734983	0.005309404	0.18447186	0.102137937	-0.534584037
23	GZC	Female	Young	ji	5	1	0	373.79	1230.474	1604.264	746	-0.542266363	0.321028724	-0.733410031	-0.202506791	-0.225212209	0.391315679	-0.117327876	0.199351281	-0.332342213	0.046199744	0.191017537	0.20356621	-0.452042083
23	GZC	Female	Young	si	5	0	0	232.661	1944.474	2177.135	757	0.761755129	0.035177021	0.455890706	-0.159633126	-0.154027452	0.374594367	-0.330814442	0.365131366	-0.168964403	0.105120615	0.195391517	0.052389898	-0.646561497
23	GZC	Female	Young	si	5	1	0	335.916	1676.417	2012.333	758	0.582090524	0.183473614	0.563271616	0.5581269	0.548798989	0.380891131	-0.308207389	0.362763542	-0.147846161	0.122964689	0.310522023	0.407186093	-0.592316895
23	GZC	Female	Young	fu	6	1	0	375.487	1690.967	2066.454	736	0.547997395	0.721830327	0.137602013	0.534199414	0.126557703	-0.632551492	0.433837112	-0.11485566	-0.220841221	-0.324824613	-0.07608075	0.122378269	-0.476931677
23	GZC	Female	Young	ji	6	0	0	252.711	1799.393	2052.104	747	-0.4254803	0.346225785	-0.319129966	0.055025687	-0.42640419	0.415023119	-0.226815701	0.140058385	-0.181319544	-0.020757487	0.17721248	0.130011629	-0.33146026
23	GZC	Female	Young	ji	6	1	0	413.799	1707.495	2121.294	748	-0.213692608	0.341068804	0.154111091	-0.039436241	0.013454939	0.338747373	-0.109057515	0.268083036	-0.127614387	0.040419532	0.116353997	0.056516683	-0.410516195
23	GZC	Female	Young	si	6	0	0	275.04	2294.804	2569.844	759	0.422158906	0.277287909	0.662771886	0.343715538	-0.021229908	0.403430013	-0.385537364	0.431495297	-0.105258784	0.191777182	0.332697798	0.266004711	-0.473868274
23	GZC	Female	Young	si	6	1	0	355.459	1574.671	1930.13	760	0.140784761	0.267722111	0.652532806	0.520890825	0.508081994	0.4404876	-0.259687238	0.343074927	0.053852902	0.269614264	0.437846656	0.52760235	-0.502427244
94	HKC	Female	Young	fu	1	0	0	187.517	2424.014	2611.531	3010	0.716455194	0.487574543	0.136887762	0.473926722	-0.295154503	-0.818453576	0.791184824	0.110360917	0.443281803	0.144978294	0.233162284	0.35814632	0.583484302
94	HKC	Female	Young	fu	1	1	0	435.051	2172.379	2607.43	3011	0.686617764	0.543181152	0.198144935	0.445109143	-0.50087772	-0.856743854	0.786023353	0.208316179	0.560099283	0.313273074	0.436919271	0.572282331	0.616277085
94	HKC	Female	Young	ji	1	0	0	193.023	2068.249	2261.272	3021	-0.642525773	-0.102668883	-0.555545175	-0.49738154	0.033016713	0.248694954	0.420281216	0.56923288	0.775425567	0.857089529	0.872473197	0.832556104	0.563873976
94	HKC	Female	Young	ji	1	1	0	569.403	1638.799	2208.202	3022	0.770955591	-0.43271092	0.418737488	-0.297178259	0.379091018	0.246473029	-0.11937305	0.610402086	0.662290148	0.678770212	0.616723174	0.493758662	0.579717886
94	HKC	Female	Young	si	1	0	0	158.465	2060.461	2218.926	3032	0.593655829	-0.234235996	0.554237288	-0.009389671	0.327185283	0.214170348	0.044643922	0.546919171	0.622522329	0.684046725	0.622166224	0.555019573	0.605231134
94	HKC	Female	Young	si	1	1	0	406.854	2100.271	2507.125	3033	0.280769231	-0.115475609	0.656706259	-0.356197667	0.300529037	0.209664034	-0.076938182	0.643858927	0.779678308	0.848692406	0.862659214	0.843536191	0.584721419
94	HKC	Female	Young	fu	2	0	0	187.875	1971.95	2159.825	3012	0.097561459	0.480183791	0.858080875	0.776951745	-0.007695082	-0.306018828	0.761899085	-0.047564155	-0.022307347	-0.203229663	-0.079693943	0.082506261	-0.423488707
94	HKC	Female	Young	fu	2	1	0	706.003	1924.33	2630.333	3013	0.14240682	-0.153446085	0.438822901	0.395789168	-0.183587832	-0.125266586	0.704414601	0.577274599	0.792710145	0.426856532	0.500632273	0.583418026	0.025096592
94	HKC	Female	Young	ji	2	0	0	213.343	1485.415	1698.758	3023	0.694111816	-0.315514713	0.265207527	0.278834519	0.589431285	0.1834828	0.231466741	0.544147111	0.406820802	0.686806619	0.646797398	0.594116074	-0.170566155
94	HKC	Female	Young	ji	2	1	0	574.966	1852.477	2427.443	3024	0.690265662	-0.280633493	0.263672761	-0.158027201	0.381736203	0.208860929	0.149668642	0.545299849	0.47810112	0.668829562	0.641400165	0.591178973	0.138804915
94	HKC	Female	Young	si	2	0	0	220.574	2049.65	2270.224	3034	0.799266455	-0.349359664	0.168944348	0.404946518	0.814512444	0.15184045	0.181338757	0.036997393	0.29194989	0.540406434	0.52825071	0.491045248	-0.368589338
94	HKC	Female	Young	si	2	1	0	447.183	2418.201	2865.384	3035	0.62646709	-0.492814547	-0.014760443	-0.089259958	0.410893351	0.312443671	0.238732073	0.657966241	0.545871362	0.669148334	0.630339962	0.555992122	-0.15126052
94	HKC	Female	Young	fu	3	0	0	180.277	2158.309	2338.586	3014	0.519706582	-0.517939192	-0.103870279	0.454856977	-0.249549116	-0.197117744	0.709099197	0.59118979	0.619543847	0.384174653	0.511811601	0.607692869	0.081563466
94	HKC	Female	Young	ji	3	0	0	206.276	1822.156	2028.432	3025	0.214551943	-0.143415779	0.542039237	0.054585935	0.65195383	0.215580244	0.364802412	0.760120763	0.504610393	0.703726695	0.740529644	0.753478081	-0.074350009
94	HKC	Female	Young	fu	4	0	0	217.676	1650.412	1868.088	3015	0.845360825	-0.488376185	0.124369411	0.569652969	-0.291823975	-0.518993441	0.965026824	0.156333196	0.274196259	0.123637355	0.225006873	0.361589146	-0.499330966
94	HKC	Female	Young	fu	4	1	1	375.763	2125.624	2501.387	3016	-0.436954798	0.428898231	0.157894034	0.273181356	-0.392328965	-0.20904832	0.709288544	-0.171703033	-0.257818516	-0.57336577	-0.426033171	-0.247713292	-0.835841524
94	HKC	Female	Young	ji	4	0	0	241.961	1893.007	2134.968	3026	0.611003172	-0.297663506	0.285653276	0.093567591	0.800889744	0.121420604	0.438304288	0.036640593	0.288478902	0.557058071	0.534069458	0.511566048	-0.385666694
94	HKC	Female	Young	ji	4	1	1	326.316	2073.557	2399.873	3027	0.398295004	-0.194466712	0.072707861	-0.255786264	0.158783215	0.165591398	0.250808233	0.524083985	0.032454512	0.30362603	0.298222304	0.283580928	-0.31566495
94	HKC	Female	Young	si	4	0	0	175.745	1922.046	2097.791	3036	0.683306899	-0.314400235	0.115080742	0.135056386	0.638114705	0.28513809	0.224524002	0.265321806	-0.076451619	0.141731854	0.095729863	0.042884583	-0.281080734
94	HKC	Female	Young	si	4	1	1	262.967	2131.278	2394.245	3037	0.608088818	-0.401270896	-0.043627386	-0.041333914	0.519814837	0.230321688	0.302352817	0.340853575	-0.047065491	0.142226789	0.150563548	0.135276812	-0.524686361
94	HKC	Female	Young	fu	5	0	0	275.198	2029.503	2304.701	3017	0.396332276	0.634040473	0.058134259	0.515483278	-0.263111699	-0.803828135	0.872050212	0.267243036	0.564899251	0.444422541	0.507385687	0.633455713	0.269777814
94	HKC	Female	Young	fu	5	1	0	523.092	1876.589	2399.681	3018	0.097303727	0.533756965	0.755972241	0.643647452	-0.003787423	-0.235916656	0.623002209	0.573706601	0.870213223	0.587223958	0.586465683	0.631170221	-0.210906454
94	HKC	Female	Young	ji	5	0	0	208.186	1902.668	2110.854	3028	0.011022998	-0.059517059	0.396463366	0.689869803	0.113286041	0.841904252	-0.131273888	-0.343570742	0.11716536	0.418308412	0.413781728	0.49343772	-0.138735167
94	HKC	Female	Young	ji	5	1	0	379.298	2471.429	2850.727	3029	0.692565424	-0.24555675	0.159749099	0.249813659	0.624035109	0.126890644	0.271818787	-0.349965692	0.229675377	0.455571168	0.411857418	0.368649858	-0.390086543
94	HKC	Female	Young	si	5	0	0	189.551	1964.912	2154.463	3038	0.770400476	-0.335399355	0.182677165	0.402429698	0.583864374	0.17593361	0.317163996	0.370495403	0.243567143	0.471224545	0.419032347	0.415205816	-0.204493268
94	HKC	Female	Young	si	5	1	0	611.481	1775.872	2387.353	3039	0.439115781	-0.620021507	-0.164807153	-0.132036203	0.463652759	0.422210324	0.24109541	0.394126527	0.415474818	0.465377598	0.385769266	0.259150478	-0.079125942
94	HKC	Female	Young	fu	6	0	0	221.056	1696.047	1917.103	3019	0.825475813	-0.891152605	0.087388229	0.597851024	-0.236335217	-0.121474144	0.753595848	0.275065185	0.377247054	0.123746409	0.18827087	0.26281699	-0.104371209
94	HKC	Female	Young	fu	6	1	0	632.315	2283.56	2915.875	3020	0.296728787	0.067748558	0.439677032	0.542364842	-0.101082121	-0.353098648	0.809144781	0.460985316	0.738339164	0.599320513	0.639649959	0.727015002	-0.278790048
94	HKC	Female	Young	ji	6	0	0	198.476	1723.453	1921.929	3030	-0.019547978	-0.135047414	0.389977312	-0.041004792	0.20741854	0.188194351	0.482772888	0.254370797	0.367060801	0.599295346	0.576670027	0.566670719	-0.13046447
94	HKC	Female	Young	ji	6	1	0	532.477	2045.584	2578.061	3031	0.668735131	-0.213002249	0.084345389	-0.029621025	0.384946495	0.169187525	0.243094078	0.708110333	0.558176168	0.816639054	0.755420141	0.695698899	-0.245868781
94	HKC	Female	Young	si	6	0	0	180.15	1956.658	2136.808	3040	0.73721253	-0.289568873	0.149753103	0.305716083	0.831129013	0.197073127	0.333861636	-0.019816111	-0.011526961	0.230291718	0.168074773	0.069347662	-0.338256105
24	GZC	Male	Young	fu	1	0	0	279.474	1749.183	2028.657	761	0.315342442	-0.292988815	0.011177679	-0.217368624	-0.296602796	-0.66596001	0.772500405	0.025286049	0.309696012	0.012534517	0.151502477	0.302501532	0.463476041
24	GZC	Male	Young	fu	1	1	0	332.578	1868.103	2200.681	762	-0.199147159	-0.013897658	-0.284640097	-0.359070711	-0.423863742	-0.672908804	0.842627795	-0.286049321	-0.31673329	-0.433211832	-0.183887271	-0.0254276	-0.240318271
24	GZC	Male	Young	ji	1	0	0	304.717	2223.467	2528.184	772	0.352240884	-0.679925172	-0.791948135	-0.632612056	-0.65284458	-0.045044032	0.042231392	0.263108521	0.311248489	0.351112289	0.16639032	-0.10847401	0.225253845
24	GZC	Male	Young	ji	1	1	0	323.383	1827.991	2151.374	773	0.153528849	-0.625301064	-0.877155509	-0.505757342	-0.666507452	0.011156616	-0.001445071	-0.251936607	0.124235382	0.208677403	0.065860034	-0.200077999	-0.002577044
24	GZC	Male	Young	si	1	0	0	346.019	2468.565	2814.584	784	0.47021147	-0.864156826	-0.754507829	-0.90612442	-0.585189299	-0.068952595	0.123400422	0.893994741	0.913386632	0.751995935	0.583439142	0.393013538	0.466035271
24	GZC	Male	Young	si	1	1	0	309.256	1803.926	2113.182	785	-0.115150988	-0.348953584	-0.583305838	-0.617455564	-0.655229103	0.001295538	-0.021027406	0.067074124	-0.054448266	0.080115758	-0.137251973	-0.445528999	-0.139712606
24	GZC	Male	Young	fu	2	0	0	315.622	2060.481	2376.103	763	-0.230754504	0.448162438	0.012601661	-0.188794436	-0.314760715	-0.684156428	0.66877241	-0.208755597	0.071850888	0.021918837	0.187442428	0.362181737	-0.272899472
24	GZC	Male	Young	fu	2	1	0	341.733	1909.457	2251.19	764	-0.243164215	0.221544098	-0.191919192	-0.252337713	-0.280518375	-0.621601221	0.688902503	-0.273512899	-0.067714047	-0.107464599	0.058460926	0.259813917	-0.311893593
24	GZC	Male	Young	ji	2	0	0	345.768	2044.102	2389.87	774	0.099817248	-0.645940995	-0.790755694	-0.437248841	-0.515097658	0.027318718	0.058592047	0.168076185	0.125453193	0.286694502	0.195966838	0.04038108	-0.144445104
24	GZC	Male	Young	ji	2	1	0	332.235	1483.958	1816.193	775	0.30300235	-0.589290307	-0.385997511	-0.386630603	-0.495443858	-0.009432801	0.017589506	0.016757871	0.431170401	0.540336227	0.455333981	0.402495961	-0.339457277
24	GZC	Male	Young	si	2	0	0	320.774	2013.004	2333.778	786	0.02462797	-0.20773218	-0.325588261	-0.240977589	-0.379713043	-0.032575818	-0.01165066	-0.049307085	0.119503579	0.2613427	0.15148256	-0.074332832	-0.243346595
24	GZC	Male	Young	si	2	1	0	307.482	1595.132	1902.614	787	0.12505439	-0.4647648	-0.085710978	-0.359640649	-0.216580579	0.082459381	-0.08112939	-0.12597541	-0.049614205	0.138772174	0.013657978	-0.127650565	-0.11572947
24	GZC	Male	Young	fu	3	0	0	299.626	1922.34	2221.966	765	-0.115011748	-0.10507814	-0.095308385	-0.371193972	-0.493659169	-0.691431784	0.923695922	0.220979319	0.220210096	0.061894979	0.216451316	0.285308374	-0.261023692
24	GZC	Male	Young	fu	3	1	0	350.28	1702.35	2052.63	766	-0.217840049	0.120308664	-0.153703221	-0.365842349	-0.459772285	-0.732712332	0.876567145	0.465567479	0.454922376	0.311003601	0.489112953	0.616468884	-0.376319696
24	GZC	Male	Young	ji	3	0	0	365.17	2303.535	2668.705	776	-0.025498216	-0.705241825	-0.966646407	-0.85321677	-0.970800704	-0.017318451	0.125223878	0.75748703	0.354215859	0.460975987	0.376742102	0.202852527	-0.273261683
24	GZC	Male	Young	ji	3	1	0	394.698	1771.424	2166.122	777	-0.057436254	-0.488881094	-0.393360539	-0.28119204	-0.702697399	0.045686448	-0.022158958	0.698472035	0.285767407	0.445759604	0.507316952	0.390227868	-0.3207648
24	GZC	Male	Young	si	3	0	0	300.573	1854.883	2155.456	788	-0.048646767	-0.45972953	-0.182726983	-0.654588485	-0.554605202	0.037335046	0.001091912	0.879098856	0.366170865	0.498310027	0.317549232	0.01071926	-0.375874354
24	GZC	Male	Young	si	3	1	0	335.414	1543.364	1878.778	789	0.068523192	-0.502459176	-0.255431102	-0.464596213	-0.539535314	0.101512353	-0.109079443	0.677407434	0.878451241	0.903815141	0.8731496	0.833806897	-0.495570334
24	GZC	Male	Young	fu	4	0	0	315.224	2287.843	2603.067	767	-0.205082238	0.449440742	-0.191710804	-0.316228748	-0.597548829	-0.85754972	0.886715076	-0.114064388	0.120052059	-0.026584488	0.137859437	0.242498189	-0.657864735
24	GZC	Male	Young	fu	4	1	1	291.394	1850.843	2142.237	768	-0.663423549	-0.607794536	0.363885271	0.821319552	0.742745534	0.902545571	-0.844595398	-0.286333594	-0.119075951	-0.170009057	-0.00246471	0.194361803	-0.764515171
24	GZC	Male	Young	ji	4	0	0	354.162	2071.292	2425.454	778	-0.34268558	-0.473712927	-0.44100026	-0.335964065	-0.425070814	0.059348484	0.046447684	-0.104711819	-0.03368969	0.108242207	0.149202081	0.156042119	-0.622765869
24	GZC	Male	Young	ji	4	1	1	376.806	1545.593	1922.399	779	0.02798712	-0.523878561	-0.589395387	-0.621271252	-0.641292234	-0.062801467	0.108351502	-0.365986781	0.232285953	0.349733802	0.277137949	0.24225305	-0.619363458
24	GZC	Male	Young	si	4	0	0	319.811	2814.497	3134.308	790	-0.171804021	-0.228013562	-0.566750601	-0.459824189	-0.513290753	-0.028678498	-0.002518964	-0.318541681	-0.146630101	0.032496079	-0.057773794	-0.224480472	-0.636500208
24	GZC	Male	Young	si	4	1	0	272.546	1940.85	2213.396	791	-0.217283091	-0.180123933	-0.460114034	-0.248937403	-0.156330649	0.077250462	-0.148669345	-0.769511762	-0.325732081	-0.070590055	-0.048841088	-0.092640259	-0.642527166
24	GZC	Male	Young	fu	5	1	0	318.348	1527.28	1845.628	769	-0.045252807	0.307377528	0.327116437	0.011785162	-0.180353605	-0.56166921	0.502801852	0.053855447	0.103207214	0.101226059	0.271830109	0.417003733	-0.338994121
24	GZC	Male	Young	ji	5	0	0	343.329	2472.516	2815.845	780	-0.086746149	-0.433649012	-0.332673439	-0.751787094	-0.785252245	-0.070248133	0.113872322	0.428725748	0.311564563	0.3705525	0.222944208	0.039679091	-0.475143994
24	GZC	Male	Young	ji	5	1	0	356.534	1859.823	2216.357	781	-0.214985641	-0.210101719	-0.308639403	-0.140369011	-0.34561881	0.069247036	-0.075168922	0.176860209	0.313767779	0.439185278	0.38755695	0.21192267	-0.441179265
24	GZC	Male	Young	si	5	0	0	294.653	2203.623	2498.276	792	-0.275328518	-0.308110215	-0.499545599	-0.54383694	-0.549465889	0.02599106	0.014785852	0.14010376	0.27573673	0.362343429	0.195668086	-0.086411499	-0.517694911
24	GZC	Male	Young	si	5	1	0	341.122	2279.524	2620.646	793	-0.293151162	-0.316637437	-0.432282713	-0.758626352	-0.608760529	0.011413582	0.070873349	0.522791557	0.310198011	0.315907836	0.015928499	-0.308540866	-0.464182649
24	GZC	Male	Young	fu	6	0	0	311.408	1650.374	1961.782	770	0.065007397	0.55346662	0.344076872	0.044484158	-0.202443766	-0.620578709	0.474462603	0.264501457	0.703160733	0.553935538	0.66506834	0.72226865	-0.350745205
24	GZC	Male	Young	fu	6	1	0	350.933	1797.5	2148.433	771	-0.392881385	0.406383725	-0.37518451	-0.353651468	-0.173562899	-0.409855724	0.310272257	0.102096511	0.175662359	0.120595577	0.287166082	0.420658533	-0.606193219
24	GZC	Male	Young	ji	6	0	0	351.402	2313.94	2665.342	782	-0.14855104	-0.60604856	-0.614726057	-0.824797141	-0.919829677	0.019245697	0.039939458	0.489446379	0.340615413	0.44040471	0.287614211	0.08462867	-0.386402233
24	GZC	Male	Young	ji	6	1	0	380.03	1702.714	2082.744	783	-0.202645549	-0.427506918	-0.457289225	-0.259602009	-0.379742664	0.088048395	-0.034411431	0.241930211	-0.339025751	0.007780502	0.143744865	0.149367653	-0.480488095
24	GZC	Male	Young	si	6	0	0	299.174	2252.894	2552.068	794	-0.095344182	-0.334533692	-0.560881016	-0.751159196	-0.589017865	-0.093316202	0.123400422	0.694691209	0.375820396	0.431948218	0.214350088	-0.087380913	-0.459414524
24	GZC	Male	Young	si	6	1	0	293.833	1626.779	1920.612	795	-0.497833087	0.076082466	-0.450296663	-0.184688949	-0.255673424	0.199175567	-0.268765203	0.457892119	0.008097053	0.25652683	0.244952324	0.087570338	-0.690523128
95	HKC	Female	Young	fu	1	0	0	381.653	1730.325	2111.978	3041	0.607452402	0.326089085	0.073426098	0.210828397	0.06094375	-0.839966033	0.271476974	0.249682246	0.559013968	0.276957556	0.403354177	0.656786012	0.597796615
95	HKC	Female	Young	fu	1	1	0	303.306	1740.66	2043.966	3042	0.644653157	0.531199217	0.171331502	0.53008195	0.066650147	-0.917537416	0.267611549	0.197876277	0.172164406	0.111037176	0.263650873	0.538856508	0.595740524
95	HKC	Female	Young	ji	1	0	0	376.899	1002.999	1379.898	3052	-0.369628911	-0.402721488	0.445289373	-0.435265953	0.45547807	0.387045961	-0.301159628	0.839594562	0.744454197	0.686504471	0.689207504	0.665265057	0.499422851
95	HKC	Female	Young	ji	1	1	0	311.345	1977.968	2289.313	3053	-0.71074473	-0.234811552	0.192732429	-0.488904576	0.414457149	0.383589852	-0.216158435	0.519427238	0.684660331	0.714516763	0.663514822	0.585220649	0.339204016
95	HKC	Female	Young	si	1	0	0	252.199	2024.389	2276.588	3063	-0.004971671	-0.450670582	0.444592159	-0.167060557	0.6507133	0.408037363	-0.440706275	0.607754807	0.83971713	0.780411728	0.660165877	0.54247849	0.317344516
95	HKC	Female	Young	si	1	1	0	301.855	1920.442	2222.297	3064	0.558103211	-0.708056779	0.22584419	-0.01842178	0.825006195	0.421785373	-0.512440945	0.500185021	0.773433307	0.752122178	0.688830747	0.502886483	0.331012715
95	HKC	Female	Young	fu	2	0	0	250.94	1595.408	1846.348	3043	0.033188709	0.517807146	0.743283406	0.520162058	0.515154519	-0.30805647	0.064080172	-0.383315904	-0.120605863	-0.191793166	-0.144930797	0.017721343	-0.351832146
95	HKC	Female	Young	fu	2	1	0	417.542	2095.297	2512.839	3044	-0.025225869	0.244816446	0.494448876	0.286848163	0.209196786	-0.500121006	0.318492007	0.121100475	0.149675251	0.077627596	0.189681065	0.395448238	-0.182375928
95	HKC	Female	Young	ji	2	0	0	420.512	2309.248	2729.76	3054	0.026022153	-0.440587372	0.211592662	-0.041600933	0.525094694	0.26074939	-0.285211167	-0.584361676	0.068997166	0.313731198	0.234944141	0.178601166	-0.252785042
95	HKC	Female	Young	ji	2	1	0	416.3	1798.478	2214.778	3055	0.332428156	-0.477298091	0.093089899	-0.076578374	0.566243053	0.238153062	-0.231515152	-0.065014882	0.18409108	0.42627943	0.349069883	0.251706911	-0.318570956
95	HKC	Female	Young	si	2	0	0	378.753	1965.599	2344.352	3065	0.486825583	-0.587293196	0.02307306	-0.086363218	0.708371978	0.286360259	-0.352755906	0.252159923	0.472106728	0.606746609	0.524292928	0.397071885	-0.178281781
95	HKC	Female	Young	si	2	1	0	371.127	2108.733	2479.86	3066	0.438640192	-0.697797357	-0.01929156	-0.266578681	0.66918475	0.321541238	-0.277184443	0.732507441	0.511036437	0.591562117	0.480034536	0.31742992	-0.29972345
95	HKC	Female	Young	fu	3	0	0	276.554	1961.962	2238.516	3045	0.502608341	-0.700812531	-0.030116104	0.037782757	0.102155829	-0.384957011	0.396649964	0.085769447	0.274659578	0.165074744	0.258763507	0.498348598	-0.182865903
95	HKC	Female	Young	fu	3	1	0	356.009	2528.976	2884.985	3046	0.308641723	0.053235438	0.7514609	0.43346122	0.54448653	-0.222256661	0.022610356	0.009315421	0.035213281	0.027998429	0.078255409	0.275076325	-0.223284336
95	HKC	Female	Young	ji	3	0	0	415.285	2002.825	2418.11	3056	-0.083803787	-0.404189917	0.191645248	-0.125625364	0.454628482	0.270625199	-0.324504891	-0.116595608	0.38640319	0.531683649	0.416080165	0.341715237	-0.084651456
95	HKC	Female	Young	ji	3	1	0	396.014	1713.019	2109.033	3057	0.505507631	-0.539618209	0.062247038	0.153322489	0.715274877	0.242330963	-0.289735147	0.430874427	0.470301176	0.691458146	0.575479448	0.536427977	-0.16618571
95	HKC	Female	Young	si	3	0	0	365.662	1673.859	2039.521	3067	0.457914348	-0.584160548	0.111087477	0.142567754	0.793500655	0.285027067	-0.347602004	0.129659722	0.541730822	0.670571382	0.559812668	0.465389953	-0.128262242
95	HKC	Female	Young	si	3	1	0	434.753	1699.986	2134.739	3068	0.466060946	-0.629936368	-0.005465449	0.047641263	0.857984353	0.378868485	-0.41453591	0.547614834	0.660134915	0.760504609	0.637979121	0.435220649	-0.130766225
95	HKC	Female	Young	fu	4	0	0	303.977	1622.523	1926.5	3047	0.487948548	0.240039158	0.62492245	0.604579356	0.306120571	-0.660197431	0.367205917	-0.28884241	-0.21353161	-0.142801691	-0.062881662	0.162711629	-0.549956413
95	HKC	Female	Young	fu	4	1	0	311.637	1913.191	2224.828	3048	0.110734521	0.04021537	0.371148335	0.309794052	0.410046373	-0.317176521	0.346895729	0.058193227	0.162936028	0.190277489	0.295528636	0.529100749	-0.756449334
95	HKC	Female	Young	ji	4	0	0	435.49	1738.533	2174.023	3058	-0.812587413	-0.359862947	-0.508475878	-0.604075995	0.070869765	0.237405796	-0.19198282	-0.873670662	-0.005532011	0.153171137	0.011360247	-0.053358313	-0.484296751
95	HKC	Female	Young	ji	4	1	0	350.955	1766.817	2117.772	3059	-0.098871931	-0.558923152	-0.18436586	-0.386955588	0.338907572	0.335178856	-0.188795037	-0.337430617	-0.230503799	-0.204583998	-0.305146385	-0.410449625	-0.643138846
95	HKC	Female	Young	si	4	0	0	330.368	1872.843	2203.211	3069	0.608085345	-0.829192364	0.118579574	0.013535496	0.679202804	0.2760259	-0.254583632	-0.268956641	0.168152068	0.302456043	0.220522749	0.100874271	-0.457940301
95	HKC	Female	Young	si	4	1	0	244.43	2105.353	2349.783	3070	0.613005972	-0.576857562	0.362120004	-0.072256837	0.844249354	0.268952341	-0.317279885	0.068361355	0.402282017	0.498079989	0.406357761	0.268401332	-0.620747287
95	HKC	Female	Young	fu	5	0	0	330.546	1872.173	2202.719	3049	0.507283957	-0.16763583	0.482040828	0.484595316	0.075117703	-0.702214202	0.558425197	-0.337494972	0.003666274	-0.038266214	0.03302373	0.244990286	-0.303432831
95	HKC	Female	Young	fu	5	1	0	451.472	1798.025	2249.497	3050	-0.050278189	0.775859031	0.550462347	0.728295632	0.592728946	-0.333641864	0.097819136	0.007449119	-0.009604534	-0.074272776	0.083969546	0.314487927	-0.380746686
95	HKC	Female	Young	ji	5	0	0	290.291	2720.118	3010.409	3060	0.229666684	-0.461889378	0.156536382	0.013977472	0.527218663	0.258091498	-0.34403245	-0.265224037	0.144649798	0.395281994	0.316019989	0.259339439	-0.215525897
95	HKC	Female	Young	ji	5	1	0	439.061	1631.238	2070.299	3061	0.414812924	-0.609848262	0.0708145	0.103391547	0.611908386	0.26375544	-0.27101885	-0.241187354	0.027379191	0.290247453	0.222689098	0.154468498	-0.41953287
95	HKC	Female	Young	si	5	0	0	306.806	1497.019	1803.825	3071	0.50369047	-0.749662261	0.097107743	0.039869863	0.768359942	0.282505042	-0.293094727	-0.131139892	0.431652331	0.542367321	0.46422124	0.401915071	-0.40400998
95	HKC	Female	Young	si	5	1	0	342.326	2289.901	2632.227	3072	0.690429279	-0.89237396	0.111583799	-0.176771738	0.697476017	0.305458019	-0.293085183	0.370734454	0.3734634	0.46328412	0.40562518	0.266250347	-0.464367091
95	HKC	Female	Young	fu	6	1	0	309.003	1865.294	2174.297	3051	0.258332908	0.540597161	0.862542468	0.711144532	0.498700839	-0.468447086	0.148002863	-0.207143432	-0.043288111	-0.071740487	0.023573428	0.245323342	-0.430053807
95	HKC	Female	Young	ji	6	1	0	412.774	2016.994	2429.768	3062	0.467531009	-0.546000979	0.057803776	0.071667536	0.60272576	0.28300605	-0.3246576	0.022701311	0.334583845	0.505159308	0.411569556	0.330585623	-0.307313554
95	HKC	Female	Young	si	6	0	0	286.739	1841.544	2128.283	3073	0.426798019	-0.612530592	0.052568761	0.04773948	0.722489292	0.283829742	-0.296960153	-0.386823264	0.136013241	0.344432892	0.304068444	0.184845962	-0.282766706
95	HKC	Female	Young	si	6	1	0	362.632	2098.359	2460.991	3074	0.505609719	-0.735565345	0.04635292	-0.044093183	0.799015894	0.30922832	-0.280677643	0.483645724	0.578523961	0.668418013	0.618712226	0.511726339	-0.405543031
25	GZC	Male	Senior	fu	1	1	0	212.351	715.919	928.27	796	-0.312231347	-0.290377442	0.176897825	-0.16408997	-0.168907184	-0.178913226	0.451770408	-0.345906538	-0.656551826	-0.847392727	-0.668767021	-0.358603935	0.462791845
25	GZC	Male	Senior	ji	1	0	0	268.519	1990.955	2259.474	802	0.296138389	-0.741671012	-0.376720011	-0.406042178	-0.545830955	0.353237021	-0.404299423	0.000932234	-0.136789224	-0.099340896	-0.218618364	-0.345330647	0.513030253
25	GZC	Male	Senior	ji	1	1	0	270.571	4957.963	5228.534	803	0.103651931	-0.68359071	-0.562795787	-0.588975948	-0.971334996	0.317028614	-0.286390416	0.181355324	-0.131085773	-0.041223154	-0.095195503	-0.137982934	0.495490793
25	GZC	Male	Senior	si	1	0	0	246.477	1231.067	1477.544	814	-0.025965403	-0.75020657	-0.671317193	-0.750703621	-0.689973258	0.33950974	-0.038686922	0.767276204	-0.03031497	0.085584899	0.090078701	0.082484001	0.592136633
25	GZC	Male	Senior	si	1	1	0	196.529	913.472	1110.001	815	0.111445046	-0.664642413	-0.528600739	-0.436603906	-0.206934888	0.243329294	-0.002439361	0.28968567	-0.180761938	0.023324216	0.121129294	0.315833136	0.764731996
25	GZC	Male	Senior	fu	2	0	0	334.602	878.453	1213.055	797	-0.459741394	-0.220745257	0.066488852	-0.182286672	-0.45401881	-0.367613011	0.7292743	-0.33742082	0.216420814	0.156875757	0.33662461	0.63938137	0.116577606
25	GZC	Male	Senior	fu	2	1	0	244.158	807.995	1052.153	798	-0.406412721	-0.023175966	0.173574066	-0.152473395	-0.608893964	-0.425139342	0.663242104	-0.256890164	0.093742458	-0.090570775	0.024509681	0.315098365	0.317440809
25	GZC	Male	Senior	ji	2	0	0	320.665	12204.129	12524.794	804	-0.078752403	-0.884304681	-0.699247709	-0.62087865	-0.782506535	0.537201976	-0.382837777	-0.203131349	-0.002812323	0.003864951	-0.214920675	-0.440033183	0.280417626
25	GZC	Male	Senior	ji	2	1	0	351.479	1462.355	1813.834	805	-0.112248821	-0.798900967	-0.715237314	-0.59409036	-0.649493705	0.497369746	-0.163791846	-0.188454643	-0.219838944	-0.207173923	-0.357211743	-0.552228016	0.269343966
25	GZC	Male	Senior	si	2	0	0	303.1	2032.939	2336.039	816	-0.086790145	-0.800473306	-0.710532075	-0.626008654	-0.665322556	0.536016404	-0.210797817	-0.067359866	-0.219110006	-0.139227907	-0.365916302	-0.613237734	0.371830812
25	GZC	Male	Senior	si	2	1	0	254.34	903.737	1158.077	817	-0.176253713	-0.836893827	-0.743769662	-0.8773009	-0.542273369	0.377201976	0.049122185	-0.213529341	0.201497279	0.240747881	0.110106184	0.075017777	0.312146498
25	GZC	Male	Senior	fu	3	0	0	258.967	822.653	1081.62	799	-0.353066573	-0.231831856	0.238175352	-0.078189685	-0.373492383	-0.272140926	0.609008689	0.345619696	-0.061176644	-0.107250146	0.127905059	0.37990045	0.334717198
25	GZC	Male	Senior	fu	3	1	0	294.819	557.473	852.292	800	-0.413524375	-0.243977378	0.126508002	-0.046115464	-0.29951624	-0.162658216	0.549163563	0.330632246	0.40143325	0.078213693	0.253276702	0.588836217	0.157107037
25	GZC	Male	Senior	ji	3	0	0	293.322	1358.989	1652.311	806	0.189603355	-0.859981549	-0.49861852	-0.349331462	-0.00606352	0.598635474	-0.716908041	0.098936297	-0.035850962	0.095395238	-0.047505309	-0.185458639	0.31644196
25	GZC	Male	Senior	ji	3	1	0	318.853	5920.072	6238.925	807	-0.10015726	-0.885844932	-0.702079059	-0.540451409	-0.887202909	0.316581228	-0.075478316	0.477494921	0.07858251	0.030614716	0.036542161	0.078502015	0.265402006
25	GZC	Male	Senior	si	3	0	0	185.013	4507.633	4692.646	818	-0.339647038	-0.596598612	-0.390493777	-0.657724243	-0.861374358	0.462704819	-0.062978069	0.413911796	0.048853646	0.059400081	-0.020402249	-0.16505096	0.036427162
25	GZC	Male	Senior	si	3	1	0	264.743	5394.514	5659.257	819	-0.375467412	-0.631125908	-0.104842019	-0.357049858	-0.335945434	0.365875664	0.128702883	0.380877256	0.262481838	0.121113752	0.069621487	0.019625504	0.121538967
25	GZC	Male	Senior	fu	4	0	0	319.923	4188.869	4508.792	801	-0.490337236	0.061216959	0.318861989	-0.044758898	-0.567741354	-0.649048374	0.895734074	-0.433966774	-0.42518285	-0.438272878	-0.316687071	-0.050391088	-0.101085169
25	GZC	Male	Senior	ji	4	0	0	316.103	1146.876	1462.979	808	-0.348139088	-0.428759376	-0.503446861	0.293353604	-0.157345032	0.77748532	-0.394589269	-0.198350663	-0.406949541	-0.074743308	0.00270331	-0.082827684	-0.290504768
25	GZC	Male	Senior	ji	4	1	0	359.096	750.25	1109.346	809	-0.4411148	-0.38831174	-0.328422924	-0.425673411	-0.357411135	0.506362196	-0.114279522	-0.217258277	0.231068535	0.295789804	0.330828232	0.442984119	-0.345120848
25	GZC	Male	Senior	si	4	0	0	298.717	1505.276	1803.993	820	-0.453328674	-0.540828687	-0.567733552	-0.072155303	-0.299864788	0.760342996	-0.284341195	-0.262985538	-0.324815918	-0.103546608	-0.144394753	-0.200094809	-0.361784775
25	GZC	Male	Senior	si	4	1	0	324.556	1518.8	1843.356	821	-0.684308929	-0.293826962	-0.110518397	-0.442685066	-0.478994021	0.540266567	-0.063033241	-0.288538305	-0.196345458	-0.033062817	-0.148652092	-0.258603935	-0.419981092
25	GZC	Male	Senior	ji	5	0	0	337.248	1059.549	1396.797	810	-0.136694042	-0.760972284	-0.675434277	-0.385303863	-0.61243953	0.668427626	-0.252018679	0.037193737	-0.252503263	0.007855445	0.042188632	-0.064493956	-0.037532884
25	GZC	Male	Senior	ji	5	1	0	350.559	1942.734	2293.293	811	-0.203145204	-0.859997593	-0.712405964	-0.696674853	-0.690862654	0.464554012	-0.024287206	0.446802916	-0.175255498	-0.231125858	-0.289803873	-0.364351742	0.136706675
25	GZC	Male	Senior	si	5	0	0	316.031	1124.88	1440.911	822	-0.165577494	-0.888925434	-0.687238408	-0.383401551	-0.542802199	0.472181937	-0.030805304	0.467909645	0.639313419	0.685593866	0.696449719	0.728217587	0.042296942
25	GZC	Male	Senior	si	5	1	0	296.453	982.121	1278.574	823	-0.273999651	-0.788440095	-0.693106278	-0.680115386	-0.437697185	0.434497157	0.019818329	0.113923748	0.399847317	0.420840246	0.3443198	0.330398199	0.020252384
25	GZC	Male	Senior	ji	6	0	0	294.963	776.24	1071.203	812	-0.047020793	-0.880020858	-0.611653673	-0.181195182	-0.410594634	0.828971945	-0.485125416	0.156782598	0.316374024	0.400789132	0.453651468	0.543043375	0.003066426
25	GZC	Male	Senior	ji	6	1	0	297.639	904.439	1202.078	813	-0.294985148	-0.668926236	-0.606237177	-0.488356138	-0.153559088	0.53139342	-0.091832673	0.291167683	0.329859384	0.299376765	0.366186134	0.566923442	-0.123902499
25	GZC	Male	Senior	si	6	0	0	305.845	1028.499	1334.344	824	0.005294426	-0.794761542	-0.515415128	-0.197442794	-0.141131577	0.714769317	-0.37360052	-0.024501016	-0.050134213	0.267192754	0.229481574	0.219779569	0.000637126
96	HKC	Male	Young	fu	1	0	0	319.291	1834.911	2154.202	3075	-0.422728344	0.050984629	-0.157159773	-0.160246358	-0.656030151	-0.786301819	0.72327644	0.699466635	0.346023292	0.292854387	0.62842076	0.697595869	0.377567568
96	HKC	Male	Young	fu	1	1	0	276.404	1566.802	1843.206	3076	-0.235906699	-0.282777587	-0.445479151	-0.258343924	-0.708495603	-0.793740783	0.706460915	0.411283632	-0.162105012	-0.254443926	-0.001579492	0.021018663	0.458759653
96	HKC	Male	Young	ji	1	0	0	371.46	1594.668	1966.128	3087	-0.177130291	-0.870824535	-0.82303138	-0.787271483	-0.850612437	-0.139395926	0.132694256	0.786085101	0.753567312	0.745787561	0.661877728	0.406518582	0.329860039
96	HKC	Male	Young	ji	1	1	0	328.974	1389.161	1718.135	3088	-0.268294982	-0.636831508	-0.678677155	-0.954310294	-0.727371231	-0.15018297	0.086094615	0.766315041	0.386517747	0.454699779	0.35153029	0.088119185	0.288643822
96	HKC	Male	Young	si	1	0	0	279.676	1669.971	1949.647	3099	-0.105442551	-0.912547267	-0.798570583	-0.589269723	-0.799568153	-0.103304386	0.12031798	0.782932322	0.901124846	0.932909619	0.954966821	0.730156511	0.222717181
96	HKC	Male	Young	si	1	1	0	285.321	1491.72	1777.041	3100	-0.115400927	-0.646555026	-0.808018269	-0.738703686	-0.868954146	-0.186165274	0.081910997	0.678013512	0.408641043	0.416102504	0.391698837	0.209551982	0.311544402
96	HKC	Male	Young	fu	2	0	0	265.581	1657.754	1923.335	3077	-0.354998822	0.123606541	-0.230220756	-0.080723433	-0.70910804	-0.881981539	0.931547035	-0.4928055	-0.367462936	-0.359863545	-0.176262206	0.004399505	-0.351891892
96	HKC	Male	Young	fu	2	1	0	277.937	1377.748	1655.685	3078	-0.677059609	0.281304326	-0.194493783	-0.170006843	-0.390020415	-0.637446065	0.534178162	-0.279198767	-0.539671688	-0.648660832	-0.489930109	-0.42577314	-0.252331081
96	HKC	Male	Young	ji	2	0	0	378.491	1727.16	2105.651	3089	-0.381104217	-0.4464077	-0.521618878	-0.348393782	-0.385277952	-0.111617237	0.132083236	0.178570582	0.102015183	0.210136658	0.132823657	-0.051557038	-0.245091699
96	HKC	Male	Young	ji	2	1	0	432.083	1564.889	1996.972	3090	-0.012864211	-0.399950891	-0.614015055	-0.459341089	-0.374835113	-0.190430936	0.069784117	0.097949508	0.181366509	0.330476983	0.277511165	0.061679127	-0.340849421
96	HKC	Male	Young	si	2	0	0	243.666	2027.559	2271.225	3101	-0.737092594	-0.101959436	-0.319715808	-0.217995894	-0.301326947	-0.135315965	-0.012161172	-0.285409506	-0.022409476	0.176063517	0.21389751	0.209551982	-0.607644788
96	HKC	Male	Young	si	2	1	0	356.807	1501.063	1857.87	3102	-0.125736276	-0.253626676	-0.241114776	-0.226974289	-0.073782977	-0.060647769	-0.022847791	0.007822686	-0.330410589	-0.236615428	-0.405515606	-0.528026677	-0.081901544
96	HKC	Male	Young	fu	3	0	0	294.894	1864.282	2159.176	3079	-0.447388675	-0.169866915	-0.147889707	-0.115463877	-0.893145415	-0.794068491	0.909681241	-0.05030224	-0.090146667	-0.061295104	0.112991699	0.157575432	-0.371669884
96	HKC	Male	Young	fu	3	1	0	285.204	1408.146	1693.35	3080	-0.338349171	-0.277336345	-0.361354986	-0.30498778	-0.706367776	-0.72352395	0.794609929	0.044921181	-0.0348742	-0.090080614	0.139262736	0.184058517	-0.115627413
96	HKC	Male	Young	ji	3	0	0	385.929	1589.338	1975.267	3091	-0.326128956	-0.596189167	-0.680165779	-0.487277349	-0.477481156	-0.125681359	0.130007014	0.32023231	0.314487857	0.422502894	0.40692857	0.192384231	-0.149194015
96	HKC	Male	Young	ji	3	1	0	356.431	1555.213	1911.644	3092	-0.461964973	-0.171968767	-0.36213313	-0.42941832	-0.21509108	-0.141848271	0.064509391	0.552115681	0.63274375	0.710455459	0.646577347	0.441413435	-0.139160232
96	HKC	Male	Young	si	3	0	0	309.272	1883.669	2192.941	3103	-0.462970235	-0.266748514	-0.45717669	-0.353688533	-0.336306533	-0.136413786	0.115685449	0.308569397	0.340760762	0.580538916	0.552625337	0.376571828	-0.470289575
96	HKC	Male	Young	si	3	1	0	336.051	1909.043	2245.094	3104	-0.447231603	-0.271050435	-0.2426034	-0.333995503	-0.253760992	-0.077153313	0.024138415	0.398103591	0.338280536	0.463739923	0.437044887	0.259979562	-0.221496139
96	HKC	Male	Young	fu	4	0	0	259.929	1761.812	2021.741	3081	-0.591800832	0.136080145	-0.114243424	-0.051246456	-0.133809673	-0.410257251	0.506445328	-0.304278772	-0.163233833	-0.164854712	-0.036499886	0.158704889	-0.799860039
96	HKC	Male	Young	fu	4	1	0	293.59	1220.154	1513.744	3082	-0.905568209	-0.441320041	0.5872452	0.870665754	0.88312657	0.746818505	-0.557259762	-0.131421121	-0.1195755	-0.039437935	0.184790452	0.28384876	-0.860632239
96	HKC	Male	Young	ji	4	0	0	379.389	1930.056	2309.445	3093	-0.428477185	-0.281657909	-0.398883532	-0.214202757	-0.07441897	-0.100835655	0.021532227	-0.180561811	-0.096267737	0.018352387	-0.010884869	-0.058387565	-0.606761583
96	HKC	Male	Young	ji	4	1	0	454.415	1178.536	1632.951	3094	-0.857598366	0.120561803	-0.314860864	-0.378504253	-0.393867776	-0.071740674	0.040299275	0.534645016	0.20356135	0.392206632	0.382524664	0.155596192	-0.71523166
96	HKC	Male	Young	si	4	0	1	360.15	1441.417	1801.567	3105	-0.641938271	-0.187506752	-0.360509177	-0.348925604	-0.368600817	-0.068578295	0.049065544	0.223776224	0.179124766	0.332515686	0.300724144	0.1198408	-0.756032819
96	HKC	Male	Young	si	4	1	0	283.422	1449.131	1732.553	3106	-0.618440273	0.041221824	-0.167554766	-0.194134324	-0.18468907	-0.052651701	0.082066869	0.039753467	-0.258746373	-0.096505371	-0.145318295	-0.258753294	-0.814483591
96	HKC	Male	Young	fu	5	0	0	288.011	1884.57	2172.581	3083	-0.656483154	0.202455434	-0.146350334	-0.019047805	-0.456297111	-0.696154896	0.794927909	-0.044067797	-0.05181446	0.041492883	0.290217748	0.451116011	-0.69242278
96	HKC	Male	Young	fu	5	1	0	274.507	1245.809	1520.316	3084	-0.512542213	0.111368659	-0.166159181	0.031451755	-0.79433103	-0.748702824	0.791330372	0.054023942	-0.312230216	-0.27355575	-0.042807761	-0.013951487	-0.469015444
96	HKC	Male	Young	ji	5	0	0	360.225	1353.697	1713.922	3095	-0.525704861	-0.430437558	-0.337460881	-0.388820022	-0.353808103	-0.133590038	0.112574234	0.109802062	0.163750547	0.242333543	0.24969596	0.127897596	-0.593696911
96	HKC	Male	Young	ji	5	1	0	391.906	1608.144	2000.05	3096	-0.358517239	-0.11013112	-0.247229975	-0.099540522	-0.024788003	-0.11329947	0.036545865	-0.004788432	0.046424739	0.263329746	0.262362173	0.177529178	-0.392118726
96	HKC	Male	Young	si	5	0	0	299.469	1514.177	1813.646	3107	-0.558375874	-0.21612729	-0.315419098	-0.416959625	-0.465538631	-0.124851166	0.096095394	0.253265379	0.087340514	0.238865312	0.202805743	0.027526488	-0.50777027
96	HKC	Male	Young	si	5	1	0	313.938	1467.464	1781.402	3108	-0.570439017	-0.059784904	-0.384141081	-0.235327011	-0.206407035	-0.082664263	0.068075754	0.273794003	0.278349696	0.418855971	0.353599273	0.149884365	-0.454638031
96	HKC	Male	Young	fu	6	0	0	318.401	1869.105	2187.506	3085	-0.698327181	0.011069096	-0.177797513	-0.182004106	-0.499646671	-0.637052816	0.692538384	0.142230651	-0.091887595	-0.200649786	0.013932834	0.076985962	-0.367244208
96	HKC	Male	Young	fu	6	1	0	371.61	1420.84	1792.45	3086	-0.79401555	0.296390512	-0.309904424	-0.105288885	-0.373641646	-0.63609154	0.640445795	0.231883371	0.046027267	-0.111945905	0.119995963	0.179970957	-0.557683398
96	HKC	Male	Young	ji	6	0	0	277.495	1900.355	2177.85	3097	-0.508960968	-0.263468055	-0.314700161	-0.256811027	-0.379357726	-0.137101972	0.161505728	0.101766031	0.105695775	0.288265275	0.322423233	0.16035067	-0.458841699
96	HKC	Male	Young	ji	6	1	0	395.407	1377.611	1773.018	3098	-0.600125658	-0.007513628	-0.443719868	-0.22594193	-0.207836055	-0.094838604	0.021681864	0.394310774	0.154815374	0.270249964	0.199868796	-0.018619911	-0.473248069
96	HKC	Male	Young	si	6	0	0	256.743	1773.209	2029.952	3109	-0.37177413	-0.055306193	-0.345885139	-0.235373937	-0.328117148	-0.167038069	0.012547736	0.001706768	-0.125481935	0.003650984	-0.041576464	-0.107051041	-0.578267375
96	HKC	Male	Young	si	6	1	0	274.592	1663.193	1937.785	3110	-0.509243697	-0.063693955	-0.348075784	-0.281360837	-0.286534234	-0.117150036	0.06458421	0.259357592	0.298382289	0.447527768	0.360462241	0.128553757	-0.498513514
26	GZC	Female	Senior	fu	1	0	0	303.674	1863.76	2167.434	825	0.480624035	-0.581794352	-0.186814712	-0.054222562	-0.626776218	-0.599323822	0.773286413	-0.180483195	0.282768832	0.039649632	0.080715354	0.39666511	-0.22652564
26	GZC	Female	Senior	fu	1	1	0	278.875	1323.294	1602.169	826	0.579117193	-0.469129036	-0.256126147	-0.289775141	-0.587255506	-0.760677664	0.736132521	-0.203520586	0.412400518	-0.030014504	0.022929417	0.341225905	0.262629984
26	GZC	Female	Senior	ji	1	0	0	294.531	887.148	1181.679	834	0.806016719	-0.280912665	0.298303647	-0.034779447	0.118867968	-0.196425918	-0.137914342	0.376903538	0.236646308	0.480590393	0.594777642	0.688187821	0.412877431
26	GZC	Female	Senior	ji	1	1	0	279.953	1838.347	2118.3	835	0.100218306	-0.378470154	-0.384578611	-0.642361497	-0.689165811	-0.064340912	0.090309845	0.135755213	0.139092039	0.307374229	0.252033184	0.134115921	0.535814877
26	GZC	Female	Senior	si	1	0	0	294.705	1893.029	2187.734	845	0.905777115	-0.799773621	-0.07979798	-0.546807004	-0.538313363	-0.059652251	-0.453856321	0.707366058	0.403241585	0.496004323	0.428138175	0.388101114	0.342342725
26	GZC	Female	Senior	si	1	1	0	329.734	3100.594	3430.328	846	0.576614664	-0.630823305	-0.268848793	-0.549738781	-0.511701472	-0.050958538	-0.064052871	0.66296887	0.480013749	0.554713762	0.378022576	0.249396385	0.175942888
26	GZC	Female	Senior	fu	2	0	0	280.957	1660.573	1941.53	827	0.455737181	-0.647944716	-0.274146041	-0.146715147	0.285605386	-0.744167038	0.970769891	0.088286372	0.834758468	0.597941018	0.51370869	0.699793237	-0.189385669
26	GZC	Female	Senior	fu	2	1	0	264.752	4767.436	5032.188	828	0.260497311	-0.287644466	0.160883646	-0.069914841	-0.231286089	-0.378436618	0.642337997	0.047008093	0.755511488	0.435565794	0.36496668	0.599026212	-0.277610927
26	GZC	Female	Senior	ji	2	0	0	232.736	1359.153	1591.889	836	0.463468399	-0.610937686	-0.23707302	0.129070902	-0.067725665	0.185005201	0.170296112	-0.603756867	-0.223849184	0.039308364	0.027879777	0.30484893	-0.451443512
26	GZC	Female	Senior	ji	2	1	0	370.466	1496.083	1866.549	837	0.640072414	-0.563898487	-0.286699052	-0.17539757	-0.257614972	-0.046210432	0.16640975	0.387819718	0.121324132	0.383693086	0.417380661	0.365010338	-0.042455625
26	GZC	Female	Senior	si	2	0	0	363.292	1416.337	1779.629	847	0.578957457	-0.507446682	-0.338036857	-0.22028514	0.038539313	-0.144174469	0.250529568	0.283596196	0.032273076	0.483138526	0.489324085	0.626625759	-0.22747638
26	GZC	Female	Senior	si	2	1	0	360.366	2553.187	2913.553	848	0.429583089	-0.57051114	-0.409946796	-0.623852263	-0.51521625	-0.080465151	0.010405974	0.772532341	0.451214934	0.604925632	0.322820617	0.103808444	-0.016103155
26	GZC	Female	Senior	fu	3	0	0	329.49	910.828	1240.318	829	0.463063735	-0.708507089	-0.299653019	-0.14111951	-0.678128495	-0.568531728	0.8196275	-0.007029358	0.587953782	0.371987601	0.368978648	0.618035083	-0.187850904
26	GZC	Female	Senior	fu	3	1	0	300.621	1450.205	1750.826	830	0.127586391	-0.315953771	0.061246048	-0.153359487	-0.424954924	-0.416510626	0.669480731	0.299757812	0.789979112	0.60028439	0.695212838	0.9226439	-0.152371332
26	GZC	Female	Senior	ji	3	0	0	290.677	1992.514	2283.191	838	0.859773175	-0.687978077	-0.124512299	-0.284462731	-0.423165583	-0.107950661	0.120254055	0.130604288	0.045503821	0.341660268	0.310240718	0.255025679	-0.20285901
26	GZC	Female	Senior	ji	3	1	0	316.009	1365.904	1681.913	839	0.418380278	-0.406719886	-0.282897679	-0.708812554	-0.700586557	-0.11048447	0.175054502	0.61871345	-0.156214801	0.174689304	0.139534884	0.129180284	0.019318693
26	GZC	Female	Senior	si	3	0	0	280.872	1046.458	1327.33	849	0.723326766	-0.56685333	-0.230025445	-0.193049469	-0.056122333	-0.152058255	0.24399279	0.20508004	-0.200349012	0.280527828	0.318305454	0.48249183	-0.153590316
26	GZC	Female	Senior	si	3	1	0	348.848	1559.858	1908.706	850	0.434779831	-0.524508519	-0.451114195	-0.419446943	-0.403911902	-0.005431713	0.152471033	0.916663713	0.563692129	0.859556921	0.850645995	0.7305009	-0.091445888
26	GZC	Female	Senior	fu	4	0	1	286.635	1447.151	1733.786	831	0.279058623	-0.63373049	-0.149525792	0.271893599	0.254483624	0.736483876	-0.338061969	-0.838596491	-0.230744824	-0.241702926	-0.284400925	0.083719069	-0.598380347
26	GZC	Female	Senior	fu	4	1	1	262.969	1376.466	1639.435	832	-0.144710079	0.682580722	0.398797132	0.789891876	0.869067671	0.663850498	-0.697667153	-0.782196231	0.071119219	-0.025396013	-0.079858561	0.266390982	-0.461219154
26	GZC	Female	Senior	ji	4	0	0	360.718	1468.374	1829.092	840	0.583536553	-0.613642321	-0.254907857	-0.082384461	-0.270523793	-0.098877991	0.270867737	-0.205599858	-0.11585627	0.20852032	0.155514756	0.413019409	-0.583963057
26	GZC	Female	Senior	ji	4	1	0	383.924	4644.942	5028.866	841	0.412107981	-0.52253068	-0.400755648	-0.513524065	-0.316909734	-0.036736514	0.220248906	-0.173040345	-0.087459348	0.034041464	-0.168121855	-0.251210565	-0.547047189
26	GZC	Female	Senior	si	4	0	1	334.176	2243.64	2577.816	851	-0.115765934	-0.227725486	-0.65460714	-0.570751124	-0.310263608	-0.117974439	0.313555918	-0.413857877	-0.589159462	-0.264897762	-0.36995784	-0.329487094	-0.675719634
26	GZC	Female	Senior	fu	5	0	0	301.294	680.358	981.652	833	0.398903147	-0.543869892	-0.243580847	-0.08125921	-0.362802693	-0.472611086	0.779576002	-0.286124402	0.430316491	0.151278332	0.162409901	0.468685387	-0.423926386
26	GZC	Female	Senior	ji	5	0	0	266.466	1221.92	1488.386	842	0.568489431	-0.738829977	-0.297054515	-0.176048225	-0.311806459	0.089552682	0.088531457	-0.201535826	0.286206076	0.483741433	0.41746226	0.574041219	-0.484328922
26	GZC	Female	Senior	ji	5	1	0	385.141	1221.941	1607.082	843	0.507608754	-0.497521744	-0.363551546	-0.245898	-0.347702841	-0.091818992	0.180375933	0.270766141	-0.303688427	-0.038523448	0.020699034	0.17158674	-0.103163756
26	GZC	Female	Senior	si	5	0	0	258.032	1416.112	1674.144	852	0.632681966	-0.4159776	-0.24950266	0.036784997	0.342362205	-0.119178184	0.212112265	-0.033209286	-0.210554983	0.187600603	0.164177887	0.372640566	-0.287213399
26	GZC	Female	Senior	si	5	1	0	355.847	1935.601	2291.448	853	0.497524093	-0.700488502	-0.4	-0.647321787	-0.569471642	-0.001240898	0.034239121	0.691039045	0.482245313	0.582015186	0.342921257	0.207830321	-0.254290638
26	GZC	Female	Senior	ji	6	0	0	289.981	1712.855	2002.836	844	0.738661413	-0.607851781	-0.130033156	0.123590087	0.165892959	-0.108790311	0.284298343	-0.170063205	-0.407027842	0.011631545	0.041357269	0.345654639	-0.324132662
26	GZC	Female	Senior	si	6	0	0	253.5	1082.744	1336.244	854	0.402246952	-0.585904921	-0.470437196	-0.418160942	-0.271783636	-0.073866845	0.234682002	0.409155886	0.176235425	0.531894321	0.543968448	0.673821117	-0.457005339
97	HKC	Male	Young	fu	1	0	0	254.706	2444.225	2698.931	3111	0.098186653	-0.496389037	-0.560960468	-0.016540833	0.122203265	0.284313917	-0.164778089	0.403993856	0.011422832	-0.066954519	0.071650754	0.226402189	0.502902624
97	HKC	Male	Young	fu	1	1	0	262.277	1852.712	2114.989	3112	-0.244598737	0.801038247	0.370322535	0.577461434	0.621435477	0.400972426	-0.685933014	0.580721966	0.283627275	0.126760699	0.273812526	0.481349749	0.717096808
97	HKC	Male	Young	ji	1	0	0	276.506	2576.868	2853.374	3123	0.497300292	-0.712619284	-0.699693164	-0.360421109	-0.371944492	0.242264643	-0.455680581	0.21625704	0.670695415	0.655008636	0.613511079	0.610259918	0.684358763
97	HKC	Male	Young	ji	1	1	0	352.534	1867.894	2220.428	3124	0.339601876	-0.524910298	-0.646039675	-0.430395943	-0.475936985	0.190667319	-0.385857119	0.260291859	0.667275573	0.607810401	0.521539663	0.39879921	0.761025146
97	HKC	Male	Young	si	1	0	0	229.627	2264.631	2494.258	3134	0.528441112	-0.916634858	-0.732210646	-0.441184946	-0.426264005	0.193010279	-0.299310345	0.568484383	0.693298138	0.67804644	0.564102564	0.436175711	0.641055052
97	HKC	Male	Young	si	1	1	0	274.778	1915.371	2190.149	3135	0.393655132	-0.459012138	-0.7427287	-0.445096344	-0.457208667	0.146842878	-0.269480284	0.770967742	0.719245953	0.760679332	0.788410497	0.714728682	0.877190691
97	HKC	Male	Young	fu	2	0	0	278.834	2859.725	3138.559	3113	0.217638586	-0.227666234	-0.453303839	-0.107963038	-0.244179037	-0.506562245	0.5430787	0.122324629	-0.254988437	-0.333707542	-0.296150844	-0.241176471	0.05261823
97	HKC	Male	Young	fu	2	1	0	285.976	1723.026	2009.002	3114	0.420674373	-0.284556073	-0.289803054	-0.020129483	-0.271085708	-0.737914831	0.722263653	-0.522324629	-0.523716975	-0.505210132	-0.427262355	-0.24128287	0.054473184
97	HKC	Male	Young	ji	2	0	0	256.581	2434.634	2691.215	3125	0.184015955	-0.34781281	-0.759868703	-0.278911878	-0.300585793	0.068820362	-0.318475499	-0.465028162	0.091368637	0.069861831	-0.036618027	-0.044018848	0.133320084
97	HKC	Male	Young	ji	2	1	0	364.692	1584.982	1949.674	3126	0.039864091	-0.211924574	-0.541023262	-0.291368413	-0.316959563	-0.002460434	-0.126196997	-0.328213006	-0.140647995	-0.061331798	-0.173506275	-0.311491108	-0.012698863
97	HKC	Male	Young	si	2	0	0	241.989	2243.375	2485.364	3136	0.034206153	-0.319398427	-0.498451548	-0.255428121	-0.31011204	0.267547724	-0.345395149	-0.0578085	0.164147726	0.244252543	0.115054345	0.004195166	0.12103196
97	HKC	Male	Young	si	2	1	0	255.64	1574.439	1830.079	3137	0.145134247	-0.09121307	-0.50261881	-0.237615507	-0.264380367	0.178436939	-0.318660287	-0.004710701	-0.033436894	0.118480138	-0.040365099	-0.140355677	0.16930619
97	HKC	Male	Young	fu	3	0	0	244.99	2177.603	2422.593	3115	-0.046172028	-0.424154516	-0.522206365	-0.076618062	0.053045555	0.402225485	-0.222141561	0.414516129	0.039267444	-0.089311073	-0.086639044	-0.048138015	0.182423365
97	HKC	Male	Young	fu	3	1	0	230.944	1737.702	1968.646	3116	0.281471359	-0.356714253	-0.539167975	0.050452423	0.177011886	0.148011095	-0.10969807	0.310419867	0.05802051	-0.047735559	0.037578815	0.204863961	0.215187909
97	HKC	Male	Young	ji	3	0	0	333.473	2156.916	2490.389	3127	0.316261033	-0.4592717	-0.590045669	-0.16272261	-0.255491099	0.375787241	-0.58631249	-0.025704045	0.219790231	0.246804836	0.126655858	-0.032223742	0.238901034
97	HKC	Male	Young	ji	3	1	0	356.313	1671.648	2027.961	3128	0.407585774	-0.549599206	-0.558726987	-0.232612914	-0.304407666	0.180296949	-0.338703184	0.159728623	0.282431264	0.341278066	0.215336576	0.05376197	0.321408629
97	HKC	Male	Young	si	3	0	0	264.86	2310.981	2575.841	3138	0.086841231	-0.34689671	-0.468188954	-0.11553993	-0.213211625	0.353101648	-0.66169279	0.030670763	0.34661403	0.373172136	0.266126224	0.215883873	0.17342116
97	HKC	Male	Young	si	3	1	0	294.504	1785.18	2079.684	3139	0.07902648	-0.335903504	-0.439988583	-0.236839375	-0.265910254	0.348839941	-0.521748886	0.270890937	0.381102105	0.428804452	0.291310875	0.147423621	0.15813861
97	HKC	Male	Young	fu	4	0	0	206.427	2546.081	2752.508	3117	-0.095350297	0.564867547	-0.242607393	-0.065337252	-0.368731161	-0.828637624	0.634509157	-0.394828469	-0.494975356	-0.795710996	-0.787761965	-0.684100927	-0.055593727
97	HKC	Male	Young	fu	4	1	1	187.168	1763.33	1950.498	3118	-0.591682978	-0.003252157	-0.615241901	-0.484571494	-0.463532958	-0.420062	0.510219436	0.00171531	-0.584134177	-0.565400115	-0.499489581	-0.354354765	-0.606431769
97	HKC	Male	Young	ji	4	0	0	336.406	2268.68	2605.086	3129	0.015134616	-0.455286663	-0.803789068	-0.452258275	-0.534129557	0.199562735	-0.348628939	-0.18812084	-0.027597001	0.015553637	-0.112111932	-0.173962608	0.029840152
97	HKC	Male	Young	ji	4	1	0	333.652	1526.462	1860.114	3130	-0.018325516	-0.455821055	-0.822406165	-0.401640636	-0.397907069	0.060231685	-0.221541	-0.555401946	-0.010208134	-0.033861063	-0.163129766	-0.233910929	-0.085197278
97	HKC	Male	Young	si	4	0	1	275.183	3179.662	3454.845	3140	-0.216693134	-0.136651653	-0.750920508	-0.925337637	-0.839305011	-0.152834068	-0.192423692	-0.4531234	-0.072540821	0.122433314	-0.019359875	-0.051345189	-0.20738196
97	HKC	Male	Young	si	4	1	0	206.86	2049.071	2255.931	3141	-0.164604646	0.038125048	-0.489731697	-0.427045511	-0.484604447	0.093424702	-0.292737172	0.005657962	-0.121278236	0.013529073	-0.068828439	-0.126341389	-0.239113029
97	HKC	Male	Young	fu	5	0	0	252.722	2970.281	3223.003	3119	0.27234184	0.41361936	0.073897531	0.229792711	0.340863334	0.15780062	-0.441366111	-0.484280594	-0.326721017	-0.495845327	-0.618903501	-0.561407509	0.05011972
97	HKC	Male	Young	fu	5	1	0	315.225	1700.364	2015.589	3120	-0.020319829	-0.047133369	0.64743114	0.767982633	0.831570267	0.841912221	-0.719795413	0.028417819	-0.132032984	-0.176213779	-0.195892632	-0.101991184	0.03016193
97	HKC	Male	Young	ji	5	1	0	344.094	1693.317	2037.411	3131	0.30804742	0.142041377	-0.411445697	-0.086661672	-0.162230564	-0.046983195	-0.253040752	-0.415924219	0.062598986	0.094761082	0.027202306	-0.01754066	0.008523324
97	HKC	Male	Young	si	5	0	0	258.315	2447.618	2705.933	3142	-0.053026554	-0.333811741	-0.444034537	-0.243701612	-0.319706535	0.395953663	-0.512832866	0.164541731	0.360115863	0.370418346	0.267279169	0.170527436	0.089471243
97	HKC	Male	Young	fu	6	0	0	265.921	1993.659	2259.58	3121	0.156095579	-0.211619208	-0.374796632	-0.127066644	-0.450145026	-0.768556045	0.834674146	0.233640553	-0.240178467	-0.298666283	-0.248363658	-0.215731874	0.024945345
97	HKC	Male	Young	fu	6	1	0	266.542	2019.267	2285.809	3122	0.565033054	-0.476723414	-0.298672756	0.052588708	-0.368679975	-0.856753141	0.857033493	-0.56797235	-0.474708589	-0.518614469	-0.470245601	-0.32255662	-0.057304828
97	HKC	Male	Young	ji	6	0	0	301.339	2270.056	2571.395	3132	0.068168556	-0.079074739	-0.550078493	-0.147538086	-0.241955298	0.164620656	-0.370552714	-0.268228367	0.068392161	0.088121282	0.005344382	-0.134518924	0.012585295
97	HKC	Male	Young	ji	6	1	0	307.819	1457.991	1765.81	3133	0.10928094	-0.117505153	-0.647302697	-0.240873725	-0.30558494	-0.029172785	-0.194588352	-0.488888889	-0.054413791	-0.088936864	-0.240785444	-0.46370269	-0.022268912
97	HKC	Male	Young	si	6	0	0	236.43	2203.433	2439.863	3143	-0.047309525	-0.263195664	-0.51612673	-0.326225194	-0.378263095	0.361683798	-0.354218776	0.33640553	0.25492303	0.284264057	0.099357473	-0.099696002	0.048613043
97	HKC	Male	Young	si	6	1	0	242.879	1686.309	1929.188	3144	-0.015961886	-0.130147339	-0.554895105	-0.090888133	-0.128169254	0.360646109	-0.362521036	-0.22764977	-0.03518419	0.132901554	0.049096259	-0.060176319	-0.071360836
27	GZC	Male	Middle	fu	1	0	0	156.251	1484.693	1640.944	855	-0.622152984	-0.877213488	-0.738097702	-0.57161043	-0.70956774	-0.296049882	0.670147445	-0.108102755	-0.969204788	-0.887258575	-0.585457525	-0.569458713	0.052729297
27	GZC	Male	Middle	fu	1	1	0	173.495	1307.458	1480.953	856	0.379968493	-0.39535971	-0.329612631	-0.376376985	-0.361539503	-0.783529568	0.719164166	-0.671649094	-0.466199772	-0.360313278	-0.025927342	0.167991054	0.195129922
27	GZC	Male	Middle	ji	1	0	0	227.518	1525.576	1753.094	864	0.299772449	-0.672374496	-0.872269973	-0.727315468	-0.956623151	-0.062319658	-0.010017336	0.04584377	0.359499329	0.551886678	0.447320404	0.063954992	0.089306939
27	GZC	Male	Middle	ji	1	1	0	322.637	632.385	955.022	865	0.592592333	-0.61870142	-0.740514378	-0.343770569	-0.546651194	-0.07595768	-0.080977501	-0.300518437	0.032136294	0.26979139	0.247670036	-0.061173428	0.492829359
27	GZC	Male	Middle	si	1	0	0	217.934	1735.291	1953.225	872	0.301256783	-0.689591491	-0.841066809	-0.50142852	-0.570826806	-0.008457431	-0.049967379	-0.251004835	0.229483932	0.36531219	0.296552854	-0.060963763	0.047766676
27	GZC	Male	Middle	si	1	1	0	161.648	707.142	868.79	873	-0.083787852	0.348477588	0.229106931	0.098021771	-0.212385649	0.10282246	-0.658500941	-0.100879595	-0.16328416	-0.108559549	-0.128413002	-0.478827271	0.366230461
27	GZC	Male	Middle	fu	2	0	0	214.28	1983.732	2198.012	857	-0.008184842	-0.144094442	-0.505515964	-0.266232686	-0.329619959	-0.731471593	0.722854959	-0.253101882	-0.044325237	-0.011888129	0.292379131	0.358786735	-0.298702951
27	GZC	Male	Middle	fu	2	1	0	179.253	1280.129	1459.382	858	-0.058974269	-0.878031676	0.521050787	0.795826552	0.745966541	0.806248549	-0.541901691	0.39998835	-0.244951075	-0.253305615	-0.099666758	-0.033399727	-0.257874113
27	GZC	Male	Middle	si	2	0	0	201.089	1839.546	2040.635	874	0.037143357	-0.42703524	-0.737056261	-0.74442154	-0.424171744	-0.236920832	0.174253919	-0.419001573	-0.068981275	0.184104039	0.304747337	0.083943111	-0.293919632
27	GZC	Male	Middle	si	2	1	0	208.696	2452.989	2661.685	875	0.073089445	-0.409362398	-0.522052172	-0.53587212	-0.51906392	-0.017286325	-0.063776166	-0.099854372	0.085501416	0.358688873	0.210838569	-0.201984834	-0.18102289
27	GZC	Male	Middle	fu	3	0	0	217.823	1427.951	1645.774	859	0.072963417	-0.22232482	-0.442361934	-0.266514773	-0.156963543	-0.452150841	0.491006021	0.121151046	-0.133045249	-0.047170587	0.249472822	0.396973827	-0.374408954
27	GZC	Male	Middle	ji	3	0	0	167.044	2861.179	3028.223	866	0.238942762	-0.626859915	-0.885661832	-0.734830567	-0.96868388	-0.06078737	-0.025339721	0.026457739	0.350827	0.483913075	0.410609123	0.126393403	-0.119499111
27	GZC	Male	Middle	ji	3	1	0	307.602	1258.697	1566.299	867	0.242415543	-0.587084332	-0.875935043	-0.408498788	-0.89635045	-0.054120925	-0.024981826	0.032073164	0.374877068	0.612898547	0.6472767	0.289694937	-0.070561187
27	GZC	Male	Middle	si	3	0	0	193.472	3295.492	3488.964	876	-0.004740067	-0.3738297	-0.620748702	-0.432223066	-0.448478871	-0.099061391	-0.005789699	-0.409681365	-0.079501316	0.223399164	0.207407812	-0.084683929	-0.42860448
27	GZC	Male	Middle	si	3	1	0	166.045	2349.435	2515.48	877	0.20715561	-0.594751914	-0.892357762	-0.490275216	-0.399330819	-0.043176014	-0.165060488	-0.310817266	0.073143595	0.21653412	0.102780661	-0.167026593	-0.068999523
27	GZC	Male	Middle	fu	4	0	0	229.923	2408.024	2637.947	860	-0.169781201	-0.15657764	-0.119789042	0.065986764	-0.135062373	-0.445902292	0.518944209	-0.109081377	-0.402225202	-0.339225024	-0.173548211	-0.103148478	-0.701658545
27	GZC	Male	Middle	fu	4	1	0	166.752	1876.67	2043.422	861	-0.032004201	0.148232131	-0.447509054	-0.345289501	-0.222527802	-0.798454446	0.660588663	-0.579495544	-0.533065117	-0.387222316	-0.050980606	0.068483768	-0.681709733
27	GZC	Male	Middle	ji	4	0	0	377.266	2095.455	2472.721	868	0.044733065	-0.431266437	-0.621382913	-0.327836245	-0.263947394	-0.015123876	0.030163849	-0.716106483	-0.106909055	0.210307235	0.298716198	0.230135933	-0.661419668
27	GZC	Male	Middle	ji	4	1	0	292.877	785.77	1078.647	869	0.353922633	-0.345754193	-0.662065858	-0.25505045	-0.329813364	-0.129866339	-0.021253751	-0.724611173	0.36792331	0.519940052	0.568664299	0.518328266	-0.607461284
27	GZC	Male	Middle	si	4	0	0	243.132	2270.767	2513.899	878	0.197409417	-0.461387412	-0.670263865	-0.40629272	-0.212509428	-0.011661305	-0.002330046	-0.454697967	0.458004272	0.58168677	0.579863425	0.545193417	-0.829686077
27	GZC	Male	Middle	si	4	1	0	164.127	1056.13	1220.257	879	0.22017854	-0.472012156	-0.619340087	-0.355784601	-0.117361957	0.037617326	-0.147598188	-0.491396284	0.30798192	0.521835191	0.558503141	0.530363071	-0.683450699
27	GZC	Male	Middle	fu	5	1	0	217.523	769.427	986.95	862	-0.010411343	-0.135199579	-0.463090609	-0.285342302	-0.369043613	-0.786998773	0.767271236	-0.087971107	0.201668902	0.167453891	0.446850587	0.538931404	-0.313469352
27	GZC	Male	Middle	ji	5	1	0	289.52	825.554	1115.074	870	0.275280938	-0.464718602	-0.68947711	-0.242609671	-0.228507881	-0.014533515	-0.047573956	-0.627704316	-0.237351612	0.149440402	0.262070473	0.201048328	-0.34971731
27	GZC	Male	Middle	si	5	0	0	277.682	2144.375	2422.057	880	0.019429372	-0.380877798	-0.675050487	-0.35873567	-0.544105986	0.023826739	-0.028985777	0.010986194	-0.29464064	0.042780826	0.164993171	0.002005801	-0.415324551
27	GZC	Male	Middle	si	5	1	0	233.306	1354.627	1587.933	881	-0.044607037	-0.278522588	-0.709251131	-0.187306065	-0.242897205	0.059991377	-0.098037169	0.022543252	0.271355486	0.564369455	0.607407812	0.394835238	-0.48728256
27	GZC	Male	Middle	fu	6	1	0	188.509	689.592	878.101	863	-0.151129004	-0.322774823	-0.175966754	0.192781455	0.137267189	-0.104202182	0.240270658	-0.114906507	-0.450216063	-0.35684208	-0.002228899	0.150015725	-0.522529896
27	GZC	Male	Middle	ji	6	0	0	245.555	878.371	1123.926	871	0.165412218	-0.395535036	-0.599359113	-0.327264837	-0.296176385	0.017863421	-0.086606893	-0.058006641	0.306700442	0.567966352	0.67345534	0.670517525	-0.436493775
27	GZC	Male	Middle	si	6	0	0	284.416	2269.862	2554.278	882	0.265926834	-0.432563848	-0.647979705	-0.179501646	-0.206328208	-0.014002852	-0.056543702	-0.36718122	0.648914717	0.748014214	0.800699262	0.840234825	-0.56144425
98	HKC	Male	Young	fu	1	0	0	304.004	2379.032	2683.036	3145	0.18148264	-0.253630371	-0.169924141	-0.095585887	-0.461629805	-0.863183532	0.861918358	0.289174922	0.265632101	0.13664927	0.423431634	0.16078561	0.524185547
98	HKC	Male	Young	fu	1	1	0	387.801	2290.063	2677.864	3146	0.350828902	-0.589433962	-0.38940949	-0.044473309	-0.279385447	-0.816626592	0.841754765	-0.178103984	-0.194313584	-0.260017041	0.060822129	0.01030287	0.639472204
98	HKC	Male	Young	ji	1	0	0	347.827	2602.259	2950.086	3154	0.397169221	-0.520963855	-0.66386038	-0.386095437	-0.325071754	-0.166802662	-0.103341307	0.474987345	0.761857784	0.818170199	0.885376889	0.612061897	0.634920473
98	HKC	Male	Young	ji	1	1	0	387.354	1949.972	2337.326	3155	0.744244604	-0.782841555	-0.412048193	-0.159951451	-0.136372334	-0.022620728	-0.268230573	-0.067437993	0.427467716	0.497539674	0.465609858	0.191932284	0.711184984
98	HKC	Male	Young	si	1	0	0	259.024	2191.101	2450.125	3164	0.190803879	-0.804482837	-0.794357678	-0.378404276	-0.295998649	-0.025717078	-0.163415387	0.490346374	0.839937926	0.85048461	0.849359818	0.527139267	0.398828824
98	HKC	Male	Young	si	1	1	0	304.191	2457.679	2761.87	3165	0.053659681	-0.454603319	-0.864167782	-0.59890978	-0.530249311	-0.152946652	-0.076510533	0.48389616	0.335587208	0.407807008	0.270314155	-0.05732046	0.405201248
98	HKC	Male	Young	fu	2	0	0	319.797	2163.542	2483.339	3147	-0.018439162	0.016067288	-0.043472656	-0.1156783	0.653840959	0.007827746	-0.064202485	-0.095784222	-0.249636978	-0.292981148	-0.043211501	-0.130339902	-0.172300926
98	HKC	Male	Young	fu	2	1	0	400.773	2316.372	2717.145	3148	-0.039302471	0.345305751	0.340294511	0.209241318	0.042838652	-0.456810884	0.341222317	-0.316711259	-0.163165771	-0.344807754	-0.223733273	-0.127126042	-0.259336163
98	HKC	Male	Young	ji	2	0	0	500.154	2599.837	3099.991	3156	0.212402252	-0.670997954	-0.596598741	-0.430845559	-0.395351455	-0.009503126	-0.182236284	0.234825367	0.516421881	0.564234743	0.4875718	0.211003835	-0.141901498
98	HKC	Male	Young	ji	2	1	0	624.028	2185.706	2809.734	3157	0.187926181	-0.709624915	-0.701016411	-0.469122501	-0.207141651	0.045629276	-0.111883633	0.33912792	0.595211439	0.603035467	0.564573372	0.313371247	-0.190630594
98	HKC	Male	Young	si	2	0	0	244.969	2286.163	2531.132	3166	0.180685017	-0.581486702	-0.299687639	-0.375218789	-0.324694693	-0.039753037	-0.3059341	0.163149902	0.25919193	0.395089999	0.317357122	0.073164925	-0.200455173
98	HKC	Male	Young	si	2	1	0	407.561	2232.296	2639.857	3167	0.074913982	-0.462314162	-0.417799593	-0.651044439	-0.331436772	-0.08201604	-0.201605062	0.328136525	0.311500305	0.330578336	0.153380612	-0.136291496	-0.208443717
98	HKC	Male	Young	fu	3	0	0	272.171	2290.134	2562.305	3149	0.138489209	-0.256030916	-0.046457435	0.041662585	-0.552659125	-0.803037401	0.933127556	-0.207636127	-0.017314194	-0.078868889	0.221936271	0.076669753	0.013885337
98	HKC	Male	Young	fu	3	1	0	335.098	2524.168	2859.266	3150	0.060259618	-0.463714481	-0.23467698	-0.20356025	-0.675823063	-0.813188961	0.948452813	0.390729626	0.167411184	0.096325487	0.309745532	0.071260415	-0.014008081
98	HKC	Male	Young	ji	3	0	0	455.817	2655.286	3111.103	3158	0.137816703	-0.581559445	-0.82947097	-0.308246918	-0.187050481	-0.055563657	-0.106806081	0.030877142	0.495981821	0.505549047	0.468125662	0.215963497	0.22920268
98	HKC	Male	Young	ji	3	1	0	485.51	1932.405	2417.915	3159	0.065029715	-0.505560355	-0.874718628	-0.558000979	-0.402487478	-0.118191831	-0.069017671	0.278877721	0.517840714	0.532644584	0.412033501	0.073363312	0.110315553
98	HKC	Male	Young	si	3	0	0	258.22	2532.768	2790.988	3168	0.260791367	-0.79517163	-0.639902821	-0.300870898	-0.227069616	0.024972465	-0.319307045	-0.235172464	0.377132406	0.387016722	0.29346982	0.034294406	-0.018835984
98	HKC	Male	Young	si	3	1	0	445.201	2283.634	2728.835	3169	0.065233031	-0.473934985	-0.76367693	-0.802193216	-0.648207552	-0.187658036	-0.055552126	0.539778726	0.278168819	0.358568538	0.199640599	-0.141409866	0.003794814
98	HKC	Male	Young	fu	4	0	0	400.554	2819.964	3220.518	3151	-0.010588051	0.022250511	-0.081977292	-0.112382088	-0.469334234	-0.805476009	0.859557065	0.13827464	-0.11060245	-0.180253488	0.101306036	-0.091548737	-0.1922774
98	HKC	Male	Young	fu	4	1	1	318.435	2338.549	2656.984	3152	-0.192195809	-0.095958172	-0.354643264	-0.294908758	-0.724925432	-0.90882832	0.975885485	-0.019798973	-0.712941307	-0.47509852	-0.141225171	-0.158524005	-0.546555516
98	HKC	Male	Young	ji	4	0	1	521.361	2285.324	2806.685	3160	0.084454176	-0.695985451	-0.682721007	-0.616344782	-0.512893241	-0.035949304	0.049772359	0.357466194	0.44116832	0.562424113	0.478599621	0.246898558	-0.237288396
98	HKC	Male	Young	ji	4	1	1	772.668	2238.394	3011.062	3161	-0.057022208	-0.35761764	-0.777281967	-0.560930946	-0.611126119	-0.065677986	-0.013774211	0.218714296	0.312287314	0.475556502	0.455482463	0.30864965	-0.332798036
98	HKC	Male	Young	si	4	0	1	305.646	2723.807	3029.453	3170	-0.082108226	-0.239845419	-0.527393525	-0.616182953	-0.401682706	-0.045436917	-0.171834246	0.217036662	0.016870809	0.183768239	0.083644065	-0.124137019	-0.556216437
98	HKC	Male	Young	si	4	1	1	356.503	2385.308	2741.811	3171	-0.058539256	-0.252866561	-0.460578115	-0.719072461	-0.585953064	-0.108040271	-0.062242457	0.174112373	-0.077869534	0.084865268	-0.046728492	-0.293096151	-0.457423413
98	HKC	Male	Young	fu	6	0	0	278.47	2303.759	2582.229	3153	0.081623397	0.059604456	0.030968318	-0.208278858	0.620186842	-0.082344911	-0.00110348	-0.373201244	-0.337870642	-0.397816594	-0.129724353	-0.193783891	-0.20184115
98	HKC	Male	Young	ji	6	0	0	361.301	2612.633	2973.934	3162	0.132639975	-0.740813821	-0.804551539	-0.640508485	-0.546125274	-0.059956874	-0.004583687	0.205003977	0.306124259	0.391490042	0.249135192	-0.083785214	-0.118733698
98	HKC	Male	Young	ji	6	1	0	359.225	2640.037	2999.262	3163	0.026994057	-0.460986588	-0.892617383	-0.622426165	-0.774793179	-0.130626871	-0.034925534	0.527890665	0.318971346	0.307402279	0.207367712	-0.129414099	0.11026441
28	GZC	Female	Senior	fu	1	0	0	498.128	2947.795	3445.923	883	0.530799519	0.30217091	0.018486387	0.45274121	0.511400851	-0.20309935	0.074679409	0.005169247	0.156771912	-0.202382694	0.063359716	0.47787884	0.278120684
28	GZC	Female	Senior	fu	1	1	0	317.79	2583.702	2901.492	884	0.374708832	-0.623583975	-0.064494693	0.068582145	-0.283238103	-0.651682098	0.767849761	-0.025715035	0.308410973	-0.213700491	0.093586245	0.494710829	0.557995622
28	GZC	Female	Senior	ji	1	0	0	514.494	2713.692	3228.186	892	-0.4877606	-0.261653839	-0.789810798	-0.318577593	0.134524677	0.216704971	0.166218469	0.545053792	0.356323326	0.347298568	0.460030022	0.276293118	0.338190196
28	GZC	Female	Senior	ji	1	1	0	289.579	2662.802	2952.381	893	-0.026435114	-0.253799092	-0.308897093	-0.233357004	0.335069218	0.205795959	0.006600733	0.300629756	0.256331953	0.14253318	0.259402293	0.045120989	0.291670033
28	GZC	Female	Senior	si	1	0	0	503.398	2822.747	3326.145	903	-0.473452978	-0.381330176	-0.997904938	0.182192604	-0.059247613	0.685976317	-0.247018558	-0.630175807	0.105495169	0.165544989	0.200764192	0.23244208	0.299052064
28	GZC	Female	Senior	si	1	1	0	395.558	2076.714	2472.272	904	-0.616877357	-0.233806986	-0.912099677	-0.069521677	0.289826284	0.215750651	0.093472608	0.608108108	0.199663561	0.296990281	0.461503821	0.518215205	0.452594731
28	GZC	Female	Senior	fu	2	0	0	563.106	2617.785	3180.891	885	0.617358146	-0.258417209	-0.34908168	0.379741811	0.305441577	-0.445767943	0.514826092	-0.223064812	0.127544859	-0.110690772	0.196970524	0.574312682	-0.040611147
28	GZC	Female	Senior	fu	2	1	0	432.83	2515.178	2948.008	886	0.522775314	-0.455595027	-0.333908629	0.400622713	0.384568777	-0.025061834	0.184069341	-0.644528995	-0.011732229	-0.202382694	0.019787118	0.402505577	-0.159126563
28	GZC	Female	Senior	ji	2	0	0	489.539	3059.983	3549.522	894	-0.416040121	-0.26806789	-0.956262114	-0.299903498	0.220048318	0.090944908	0.366320702	-0.550983994	-0.008488613	-0.004848992	-0.095387555	-0.249905612	-0.031406047
28	GZC	Female	Senior	ji	2	1	0	420.256	2418.308	2838.564	895	0.301678617	-0.115748964	-0.016908168	0.210939349	0.807010009	-0.028756539	0.232892544	-0.469010758	-0.432496549	-0.21443202	-0.139151201	-0.110197357	-0.082326307
28	GZC	Female	Senior	si	2	0	0	401.59	11154.893	11556.483	905	0.072789821	-0.084843102	-0.212939548	0.43008321	0.1174675	0.647891085	-0.428789866	-0.776987667	-0.068236715	0.013219772	-0.179435044	-0.26845375	0.006242115
28	GZC	Female	Senior	si	2	1	0	421.737	2525.355	2947.092	906	0.866009036	-0.454035919	-0.178163359	0.412545292	0.848379798	0.057867665	0.049645516	-0.452663343	-0.307841615	-0.169986414	-0.143599891	-0.082999828	-0.077178233
28	GZC	Female	Senior	fu	3	0	0	513.145	2534.241	3047.386	887	0.822472748	0.159226367	-0.17900323	0.607268622	0.142999578	-0.812830783	0.704624958	-0.231802676	0.149378882	0.054049535	0.330840611	0.700332933	0.011880862
28	GZC	Female	Senior	fu	3	1	0	405.057	2068.186	2473.243	888	0.5282961	-0.478804026	-0.400387633	0.419020047	-0.107044522	-0.687911222	0.764791644	0.061322488	0.3936853	0.072818476	0.395878821	0.698136262	1.89487E-05
28	GZC	Female	Senior	ji	3	0	0	501.198	2478.381	2979.579	896	-0.47544245	-0.297986975	-0.970853715	-0.187400084	0.131042681	0.127594283	0.317693077	0.236342167	0.147688061	0.192601108	0.20841976	0.101630342	0.126458929
28	GZC	Female	Senior	ji	3	1	0	451.594	2120.481	2572.075	897	-0.272284163	-0.07838958	-0.608574066	0.160219224	0.571116309	0.147468645	0.208569841	-0.40624508	-0.280598689	-0.139136796	-0.062759279	-0.051848292	-0.005075271
28	GZC	Female	Senior	fu	4	0	1	454.549	2293.04	2747.589	889	0.262784432	-0.278902704	-0.445879096	0.641827352	0.660643479	0.778116313	-0.46813646	-0.639254789	-0.194418565	-0.25898213	-0.14507369	0.232895143	-0.275633412
28	GZC	Female	Senior	fu	4	1	1	303.885	2557.13	2861.015	890	0.126721101	-0.091138741	-0.555616059	0.324928534	0.286566706	-0.023083153	0.12358262	-0.494988192	-0.562336094	-0.794137318	-0.723498908	-0.276993307	-0.427524546
28	GZC	Female	Senior	ji	4	0	0	502.201	3008.814	3511.015	898	-0.329265968	-0.096664693	-0.81403784	0.196147193	0.423208191	0.26554162	0.117955328	-0.7593545	-0.327165286	-0.369338489	-0.351569323	-0.173282993	-0.301868446
28	GZC	Female	Senior	ji	4	1	0	544.635	2179.806	2724.441	899	-0.198375264	-0.207025854	-0.544208583	0.085988966	-0.199693216	0.245711034	-0.107074119	-0.709918657	0.152035887	0.147570279	0.07452238	-0.001585722	-0.176563396
28	GZC	Female	Senior	si	4	0	1	402.182	2817.683	3219.865	907	-0.354383056	-0.203078745	-0.805140748	0.39218878	0.111707635	0.522682601	-0.182478053	-0.735817371	-0.446385438	-0.442418226	-0.362459061	-0.092280762	-0.310377429
28	GZC	Female	Senior	ji	5	0	0	581.934	2732.348	3314.282	900	-0.302706511	-0.065837774	-0.701495155	-0.042887056	0.047865935	0.116378839	0.134881654	-0.676043033	-0.059799862	-0.03722437	-0.322420852	-0.569740862	-0.154467166
28	GZC	Female	Senior	ji	5	1	0	370.388	2706.747	3077.135	901	-0.377063041	-0.066331162	-0.725556068	-0.288709237	-0.149135253	0.115013023	0.093037004	-0.725216479	0.154908558	0.270801547	0.205103712	0.014724558	-0.036456385
28	GZC	Female	Senior	si	5	0	0	594.886	2152.138	2747.024	908	0.403871182	-0.066864022	-0.001578219	0.610851951	0.239590444	0.612948979	-0.569801089	-0.284702178	-0.307556936	-0.020879925	-0.002797489	0.110224816	-0.105595365
28	GZC	Female	Senior	si	5	1	0	502.538	3808.463	4311.001	909	0.605354996	-0.306611407	-0.356280572	0.128267876	0.542531733	0.039788124	0.089996666	-0.328312779	-0.41550207	-0.317483541	-0.315324782	-0.474336708	-0.185341651
28	GZC	Female	Senior	fu	6	0	0	508.738	2221.307	2730.045	891	0.463041406	0.314545096	-0.266700508	0.583081153	0.427288415	-0.468216342	0.507385265	-0.357045395	-0.22173913	-0.264353642	-0.04014738	0.370502832	-0.144177001
28	GZC	Female	Senior	ji	6	0	0	579.111	2637.132	3216.243	902	-0.347734903	-0.215847642	-0.857637287	0.148646237	0.353499252	0.148939523	0.296055117	-0.625636316	-0.070531401	0.046859651	0.105431223	0.172431783	-0.070366658
28	GZC	Female	Senior	si	6	0	0	442.813	3479.703	3922.516	910	-0.123886103	0.03538583	-0.333539455	0.178594709	-0.148537025	0.199063191	-0.080191132	-0.898714248	-0.113949275	-0.184157174	-0.387923035	-0.448965162	-0.171181953
28	GZC	Female	Senior	si	6	1	0	337.132	2596.854	2933.986	911	0.412823807	-0.043220841	-0.254388556	0.522514157	0.014119722	0.568008405	-0.583669297	-0.406769877	0.563017598	0.644936775	0.536995087	0.353849322	-0.216463466
99	HKC	Female	Young	fu	1	0	0	310.62	1684.402	1995.022	3172	-0.64559399	-0.86199628	-0.322642189	-0.107139149	-0.646079244	0.015129331	0.581128988	0.222974107	0.636671584	0.29963338	0.436882461	0.560939173	0.830723106
99	HKC	Female	Young	fu	1	1	0	298.923	1807.676	2106.599	3173	-0.748223509	-0.318040918	-0.210035997	-0.178080717	-0.610958223	0.017439401	-0.054515705	0.181432806	0.403360604	-0.065821129	0.048453429	0.118113687	0.899907502
99	HKC	Female	Young	ji	1	0	0	329.323	1341.262	1670.585	3184	-0.576365628	-0.265605841	-0.923909287	-0.936457152	-0.920341512	0.165121197	-0.54580658	0.774352665	-0.493916809	-0.584257149	-0.756852836	-0.921788711	0.571103105
99	HKC	Female	Young	ji	1	1	0	313.614	1761.583	2075.197	3185	-0.572750039	-0.382902804	-0.348358531	-0.553554193	-0.060742706	0.430575891	-0.281245507	0.273888485	0.727978848	0.734622778	0.693752723	0.597360755	0.691081654
[truncated: 4,394 more rows]
